# Supplementary material for: A murine model of Lyme disease demonstrates that Borrelia burgdorferi colonizes the dura mater and induces inflammation in the central nervous system
Source: PLoS Pathog. 2021 Feb 1;17(2):e1009256. doi: 10.1371/journal.ppat.1009256 (PMC7877756; doi:10.1371/journal.ppat.1009256)
Supplement: S1 Table — (XLSX) [file ppat.1009256.s002.xlsx]

## Sheet: S1_Table
S1 Table. Differential expression gene list in the dura mater.
gene	baseMean	log2FoldChange	lfcSE	stat	pvalue	padj	UI_dura_mean	Bb297_dura_mean
0610005C13Rik	17.9165	-0.157608	0.289878	-0.543702	0.586646	0.68498	25.1443	22.7089
0610007P14Rik	846.853	0.241511	0.0527262	4.58048	4.63917e-06	1.79122e-05	668.514	789.764
0610009B22Rik	489.654	-0.193418	0.0950202	-2.03555	0.0417957	0.0766289	473.478	412.626
0610009L18Rik	95.4015	-0.253144	0.151524	-1.67065	0.094791	0.15642	94.656	79.6865
0610009O20Rik	1154.75	-0.270555	0.0538516	-5.02407	5.05871e-07	2.23495e-06	1375.3	1136.49
0610010B08Rik	51.3831	-0.0931908	0.248809	-0.374548	0.707997	0.786046	35.1645	33.0512
0610010F05Rik	1210.92	0.0239144	0.0626288	0.381844	0.702577	0.781565	650.743	664.124
0610010K14Rik	777.738	0.291117	0.0545557	5.33615	9.49434e-08	4.62958e-07	937.539	1146.05
0610011F06Rik	574.306	-0.234495	0.0846099	-2.77148	0.00558017	0.0126724	582.029	492.233
0610012G03Rik	1315.83	0.321492	0.0791984	4.05932	4.92154e-05	0.000162932	979.211	1220.86
0610030E20Rik	806.905	0.050332	0.085298	0.590072	0.555142	0.658588	1261.84	1308.91
0610031J06Rik	1693.87	0.0724091	0.0427143	1.6952	0.0900384	0.149825	3155.28	3315.55
0610031O16Rik	0.0341367	-0.844135	5.20164	-0.162283	0.871083	NA	0.20482	0
0610037L13Rik	927.029	0.138826	0.0565355	2.45555	0.0140668	0.0289578	862.468	948.43
0610038B21Rik	9.83784	0.326808	0.427989	0.763589	0.445112	0.555052	7.26781	9.11628
0610039K10Rik	7.45411	0.172704	0.382151	0.451926	0.651322	0.740612	11.0541	12.7596
0610040B10Rik	22.5777	0.175072	0.354828	0.493401	0.621729	0.7153	20.7723	23.8496
0610040F04Rik	6.12901	-0.196654	0.765359	-0.256943	0.797222	0.857598	2.01657	1.76565
0610040J01Rik	101.406	0.559832	0.177555	3.15301	0.00161599	0.00409651	106.294	156.871
0610043K17Rik	15.6355	-0.249532	0.304125	-0.820492	0.411935	0.522766	28.6726	24.2177
1010001N08Rik	1.78884	-1.37371	0.807242	-1.70173	0.0888064	0.14804	6.72613	2.58717
1100001G20Rik	32.8036	1.13353	0.456589	2.4826	0.0130427	0.0270952	61.0098	134.345
1110001J03Rik	388.009	0.0429057	0.142726	0.300617	0.763707	0.830128	296.458	304.132
1110002L01Rik	83.1883	-0.24693	0.139813	-1.76614	0.0773715	0.131329	78.64	66.4249
1110004E09Rik	810.872	-0.185113	0.0980803	-1.88736	0.0591114	0.103719	631.919	554.372
1110004F10Rik	2225.66	0.13053	0.0506436	2.57743	0.00995391	0.0212522	2014.66	2206.27
1110006O24Rik	22.4431	-0.391095	0.224911	-1.73889	0.0820541	0.138344	45.974	35.0671
1110007C09Rik	387.113	0.245098	0.0595837	4.11351	3.89684e-05	0.000131058	757.976	899.665
1110008F13Rik	990.337	0.646967	0.0451347	14.3341	1.33916e-46	5.46881e-45	880.99	1378.22
1110008L16Rik	212.811	0.21485	0.100617	2.13532	0.0327346	0.0618177	214.359	249.908
1110008P14Rik	2501.53	0.0232941	0.0910947	0.255713	0.798172	0.858223	583.556	591.804
1110012L19Rik	255.392	-0.206138	0.115	-1.7925	0.0730533	0.124991	383.707	332.478
1110015O18Rik	4.58514	1.39361	1.24464	1.11969	0.262847	0.365224	0.614461	1.31071
1110017D15Rik	81.7716	-0.299501	0.268487	-1.11551	0.26463	0.367127	117.132	95.2147
1110019D14Rik	45.6968	-0.448518	0.173581	-2.5839	0.00976888	0.0209147	55.8215	40.6452
1110020A21Rik	22.8227	-0.0260407	0.299843	-0.0868477	0.930793	0.95358	19.6874	19.7618
1110025L11Rik	0	NA	NA	NA	NA	NA	0	0
1110028F11Rik	2.21778	0.48758	1.13425	0.429869	0.667291	0.75352	0.832388	1.05534
1110028F18Rik	0.735178	3.28629	2.4716	1.32962	0.183644	NA	0.418327	3.99274
1110032A03Rik	434.465	-0.270995	0.101675	-2.66531	0.00769179	0.0168991	487.921	403.859
1110032F04Rik	490.31	0.311004	0.22426	1.38681	0.165501	0.249693	25.0909	28.6312
1110034G24Rik	192.723	-0.400626	0.1122	-3.57063	0.000356122	0.0010212	238.427	180.166
1110036E04Rik	0.143124	-0.146027	5.19984	-0.0280831	0.977596	NA	0.211374	0.101376
1110037F02Rik	1666.8	-0.194949	0.048953	-3.98236	6.82341e-05	0.000220409	2123.43	1854.97
1110038B12Rik	205.889	0.671787	0.092952	7.22725	4.92871e-13	4.19864e-12	174.533	279.399
1110038F14Rik	555.736	0.376402	0.080613	4.66925	3.023e-06	1.2039e-05	623.862	809.212
1110046J04Rik	45.5505	-0.223896	0.194321	-1.1522	0.249239	0.349814	52.8581	45.7061
1110051M20Rik	1881.64	-0.41319	0.0667845	-6.18692	6.13524e-10	3.81471e-09	1022.65	764.263
1110054M08Rik	60.9156	-0.200835	0.16063	-1.2503	0.211189	0.305909	88.1864	76.7175
1110057K04Rik	1067.75	0.0766437	0.0644735	1.18876	0.234533	0.332815	909.509	959.761
1110058L19Rik	432.368	-0.138229	0.0877776	-1.57477	0.11531	0.184477	414.028	376.671
1110059E24Rik	483.637	0.0302363	0.0915109	0.330412	0.741089	0.81299	483.342	494.697
1110059G10Rik	440.433	0.0804622	0.107744	0.746789	0.455191	0.564803	442.959	469.685
1110065P20Rik	695.901	0.0045985	0.0923514	0.0497935	0.960287	0.974203	390.465	388.381
1190002F15Rik	12.1138	0.757281	0.308601	2.45392	0.0141309	0.0290737	24.4627	41.898
1190002N15Rik	1471.83	-0.479147	0.115015	-4.16596	3.10048e-05	0.000105979	1796.4	1288.29
1190003K10Rik	0.65894	0	2.22319	0	1	NA	0	0
1190005I06Rik	156.505	-0.504099	0.13889	-3.62948	0.000283994	0.000827109	228.386	159.638
1190007I07Rik	98.6083	-0.0918498	0.137223	-0.669348	0.503274	0.610535	72.4723	67.729
1200014J11Rik	806.25	-0.150752	0.0516871	-2.91663	0.00353835	0.00836607	1156.64	1043.01
1300002E11Rik	232.379	-0.220745	0.0994115	-2.22052	0.0263835	0.0510243	285.511	245.98
1300002K09Rik	3.90773	0.45313	0.517254	0.87603	0.381014	0.491632	8.91196	12.2689
1300017J02Rik	7.09795	-0.207468	0.467352	-0.443922	0.657099	0.744539	15.963	14.1491
1500004A13Rik	523.723	0.0840779	0.136651	0.615274	0.538374	0.642955	114.731	120.009
1500009C09Rik	1374.58	0.567123	0.387174	1.46477	0.142982	0.221093	73.7148	108.05
1500009L16Rik	289.905	-0.103778	0.111266	-0.932696	0.350977	0.460047	112.315	105.726
1500011B03Rik	2088.79	0.143318	0.113837	1.25898	0.208039	0.302334	600.603	660.98
1500011K16Rik	756.965	0.104664	0.0980796	1.06713	0.285912	0.39123	532.296	571.58
1500012F01Rik	528.927	0.420364	0.12813	3.28075	0.00103533	0.00273048	481.596	644.444
1500012K07Rik	6.48248	-0.12442	0.759024	-0.163921	0.869793	0.909807	3.9083	3.65037
1500015A07Rik	131.238	-0.0880329	0.133588	-0.658988	0.509903	0.616546	114.014	107.339
1500015L24Rik	5.35859	0.0630911	0.868551	0.0726395	0.942093	0.961033	1.61611	1.80474
1500015O10Rik	2645.51	-0.472827	0.307073	-1.53979	0.123612	0.195335	9127.42	6576.63
1500017E21Rik	6.37494	-0.173066	0.662174	-0.261361	0.793814	0.854866	3.82603	2.82501
1600002D24Rik	0.359361	3.73333	4.47219	0.834787	0.403838	NA	0	1.95578
1600002H07Rik	431.429	-0.259209	0.0770431	-3.36446	0.000766927	0.00207222	862.23	721.638
1600002K03Rik	137.069	-0.016911	0.115079	-0.146951	0.883171	0.919995	236.027	232.864
1600010M07Rik	11.9693	1.20379	0.341245	3.52766	0.000419253	0.00118472	19.3629	45.0639
1600012H06Rik	681.77	-0.0389234	0.0570405	-0.682381	0.494998	0.603065	1031.51	1006.95
1600014C10Rik	910.922	0.58002	0.0656087	8.8406	9.52091e-19	1.2442e-17	856.078	1282.73
1600014C23Rik	2.04023	0.0757496	0.931523	0.081318	0.935189	0.956505	1.8537	1.99594
1600014K23Rik	0.0971525	-0.773511	5.19638	-0.148856	0.881667	NA	0.387349	0.195566
1600015I10Rik	1.04358	-1.80708	1.358	-1.3307	0.183289	0.271903	4.87014	1.39137
1600016N20Rik	20.1464	-0.219713	0.207136	-1.06072	0.288818	0.394424	60.9999	52.1321
1600019K03Rik	0.106569	0	5.20164	0	1	NA	0	0
1600020E01Rik	183.756	-0.138317	0.118469	-1.16754	0.242992	0.342388	264.778	241.509
1600023N17Rik	11.0363	-0.3855	0.431965	-0.892435	0.37216	0.482213	12.0422	9.23451
1600025M17Rik	0	NA	NA	NA	NA	NA	0	0
1600027J07Rik	0.464783	0.44229	2.25395	0.196229	0.844431	NA	0.627568	0.835728
1600029I14Rik	2.66224	-0.693304	0.825451	-0.839909	0.400959	0.511976	6.63827	4.01696
1600029O15Rik	60.1625	1.99366	0.873612	2.28209	0.0224841	0.0442225	0.79699	2.32447
1700001C02Rik	10.2914	-0.150389	0.456226	-0.329637	0.741674	0.813348	25.8669	23.4148
1700001C19Rik	3.69102	0.338203	0.686415	0.492709	0.622218	0.715729	4.90996	6.2011
1700001D01Rik	0.67044	0.23193	2.21997	0.104475	0.916793	NA	0.558903	0.712963
1700001F09Rik	0.778711	0.619975	2.16808	0.285955	0.774912	NA	0	0.195566
1700001G11Rik	8.94824	-0.327261	0.508773	-0.643236	0.520071	0.626305	11.17	8.78767
1700001G17Rik	11.6884	-0.0433932	0.365064	-0.118865	0.905383	0.935892	12.1047	11.6859
1700001J03Rik	2.98475	-0.874161	0.66915	-1.30638	0.191425	0.281818	6.71395	3.60251
1700001J11Rik	1.55179	-0.58404	0.978614	-0.596803	0.550639	0.654496	2.63545	1.6555
1700001K19Rik	20.8564	0.569053	0.374905	1.51786	0.12905	0.20256	7.83587	11.4814
1700001K23Rik	3.73629	-0.275194	0.711435	-0.386815	0.698893	0.778816	4.63527	3.98102
1700001L05Rik	179.66	0.339043	0.169258	2.00312	0.0451649	0.0821107	100.322	127.844
1700001L19Rik	186.512	-0.140633	0.212397	-0.662122	0.507893	0.615193	25.9624	22.6581
1700001O22Rik	129.422	0.313887	0.321598	0.976023	0.329053	0.437406	22.3688	26.9113
1700001P01Rik	7.55526	-0.12196	0.650821	-0.187394	0.851352	0.896814	3.33691	2.95534
1700003C15Rik	0.103677	0	5.20164	0	1	NA	0	0
1700003D09Rik	23.368	-0.485972	0.336126	-1.4458	0.148232	0.228036	38.1244	27.1714
1700003E16Rik	685.228	-0.36527	0.109295	-3.34205	0.000831624	0.00223245	253.408	195.103
1700003E24Rik	0	NA	NA	NA	NA	NA	0	0
1700003F12Rik	52.8458	-0.0284452	0.24091	-0.118074	0.906009	0.936389	23.111	23.1972
1700003G13Rik	0	NA	NA	NA	NA	NA	0	0
1700003G18Rik	1.5379	0.668001	1.11357	0.599872	0.548592	0.652397	1.21958	2.00924
1700003H04Rik	0	NA	NA	NA	NA	NA	0	0
1700003L19Rik	1.22855	0	1.69212	0	1	1	0	0
1700003M02Rik	79.2193	-0.321436	0.210875	-1.5243	0.127434	0.200496	138.619	111
1700003M07Rik	408.306	4.30343	0.217382	19.7966	3.18635e-87	3.41012e-85	17.9349	351.632
1700003P14Rik	0	NA	NA	NA	NA	NA	0	0
1700006A11Rik	0	NA	NA	NA	NA	NA	0	0
1700006E09Rik	0.150158	0.638001	5.19884	0.12272	0.902329	NA	0	0.218704
1700006F04Rik	0.424195	0	2.81103	0	1	NA	0	0
1700006H21Rik	0.128154	-1.53431	5.19919	-0.295105	0.767914	NA	0.387349	0
1700007B14Rik	1.79966	-0.233704	1.37991	-0.169363	0.865511	0.90706	0.621014	0.492509
1700007F19Rik	32.5695	-0.651037	0.449846	-1.44724	0.147828	0.22749	7.42511	4.82394
1700007G11Rik	25.7603	-0.210264	0.288186	-0.729612	0.465627	0.574878	40.9772	35.6082
1700007J10Rik	27.9732	-0.334811	0.274598	-1.21928	0.222738	0.319235	31.2322	24.613
1700007K09Rik	1.97769	-2.16142	1.52737	-1.41513	0.157031	0.239084	0.614461	0
1700007K13Rik	110.635	-0.130817	0.240005	-0.545057	0.585714	0.684116	215.921	197.267
1700007L15Rik	13.5747	0.485266	0.336372	1.44265	0.149119	0.229173	20.1253	28.0357
1700007P06Rik	19.1753	-1.56165	1.45082	-1.07639	0.281751	0.386636	0.387349	0
1700008F21Rik	11.2716	0.802931	0.751574	1.06833	0.285371	0.390634	1.39785	2.49208
1700008I05Rik	0.304564	3.12137	3.83125	0.814714	0.415236	NA	0	1.28281
1700008J07Rik	208.86	-0.140289	0.0983879	-1.42587	0.153905	0.235132	229.815	207.679
1700008K24Rik	3.35077	-1.63596	1.09868	-1.48902	0.136483	0.212685	1.60709	0.492509
1700008O03Rik	136.655	0.0249971	0.212193	0.117803	0.906224	0.936446	21.5461	20.3896
1700008P02Rik	0.0866172	-0.926047	5.1956	-0.178237	0.858537	NA	0.418327	0.101376
1700009C05Rik	0.620469	0	2.67864	0	1	NA	0	0
1700009J07Rik	1.70457	0.820407	0.788967	1.03985	0.29841	0.404234	2.92087	5.24641
1700009N14Rik	0	NA	NA	NA	NA	NA	0	0
1700009P17Rik	66.1254	0.0288035	0.303263	0.0949785	0.924332	0.949206	171.763	175.318
1700010B08Rik	0.0928216	-0.844135	5.20164	-0.162283	0.871083	NA	0.206953	0
1700010D01Rik	0	NA	NA	NA	NA	NA	0	0
1700010I02Rik	0.100047	0.637998	5.19884	0.122719	0.902329	NA	0	0.218704
1700010I14Rik	27.1724	0.869317	0.290262	2.99494	0.00274499	0.00664637	20.6709	37.8574
1700010J16Rik	0.230588	1.02257	4.16751	0.245368	0.806171	NA	0	0.202753
1700010K23Rik	0.149935	0	5.20164	0	1	NA	0	0
1700011A15Rik	0.16227	-0.0833392	5.19884	-0.0160304	0.98721	NA	0.20482	0.218704
1700011B04Rik	0.192635	2.98071	5.13456	0.580519	0.561565	NA	0	1.15581
1700011E24Rik	1.73805	0.214852	0.913303	0.235247	0.814017	0.870635	2.6353	2.98476
1700011H14Rik	0.331157	1.22812	2.8053	0.437785	0.661542	NA	0.206953	0.578779
1700011I03Rik	3.82199	-0.355723	0.572532	-0.621316	0.534392	0.638998	9.83293	7.68153
1700011L22Rik	0.67003	0.228407	1.55982	0.146432	0.883581	NA	1.00165	1.15581
1700011M02Rik	1.95806	0.52429	1.5337	0.341848	0.732465	0.805907	0.175975	0.320081
1700012A03Rik	0.29598	-1.82552	2.62802	-0.694637	0.487283	NA	1.21532	0.320081
1700012B07Rik	0.58304	1.20337	2.30521	0.522023	0.601655	NA	0.94412	2.21374
1700012B09Rik	18.2816	-0.142931	0.559838	-0.255308	0.798485	0.858411	48.3903	44.0244
1700012D01Rik	28.9913	0.0558186	0.252049	0.221459	0.824735	0.877963	30.0971	30.993
1700012D14Rik	18.3361	-0.331905	0.284939	-1.16483	0.244088	0.34369	27.773	22.0315
1700012I11Rik	0.270989	-0.144037	3.38774	-0.042517	0.966087	NA	0.175975	0.101376
1700012L04Rik	1.03336	-0.0457724	1.40205	-0.0326468	0.973956	0.984244	0.97723	0.826962
1700012P22Rik	1.40865	0.0202712	1.30224	0.0155664	0.98758	0.993824	4.1765	4.27542
1700013D24Rik	0.154165	-0.760388	5.15443	-0.147521	0.882721	NA	0.620858	0.304129
1700013F07Rik	28.4847	-0.283956	0.302235	-0.939521	0.347463	0.456116	39.7737	32.8908
1700013G24Rik	0.0724456	-0.0833395	5.19884	-0.0160304	0.98721	NA	0.175975	0.258699
1700013H16Rik	0.487658	-0.744289	2.28634	-0.325537	0.744775	NA	0.970676	0.586699
1700015E13Rik	11.7427	-0.651357	0.587282	-1.1091	0.267385	0.370452	4.42491	2.87693
1700015F17Rik	1.91432	-0.845546	1.16018	-0.728804	0.466122	0.575261	1.59382	0.883641
1700015G11Rik	0.13746	0.200235	5.18129	0.0386458	0.969173	NA	0.387349	0.437409
1700016C15Rik	2.44641	-0.512716	0.912469	-0.5619	0.574184	0.674859	4.53501	3.22908
1700016D06Rik	0.536122	0	2.62805	0	1	NA	0	0
1700016G22Rik	0.360038	1.15221	3.30506	0.34862	0.727375	NA	0.206953	0.538785
1700016H13Rik	1.74083	-0.0398139	1.34494	-0.0296028	0.976384	0.986341	2.00757	2.00296
1700016K19Rik	41.4207	-0.676304	0.29462	-2.29551	0.0217038	0.0428599	65.7944	40.8654
1700016L04Rik	1.88958	-1.41578	1.24159	-1.14029	0.254165	0.355763	2.5188	0.882908
1700016L21Rik	0.0168961	0.575312	5.19984	0.11064	0.911901	NA	0	0.101376
1700016P04Rik	0	NA	NA	NA	NA	NA	0	0
1700017B05Rik	670.26	0.103033	0.0869765	1.1846	0.236175	0.334758	856.37	921.535
1700017D01Rik	0.452864	0.634188	3.72565	0.170222	0.864835	NA	0	0.195566
1700017G19Rik	9.34071	-0.841033	0.422175	-1.99214	0.0463552	0.0839797	34.4456	19.5431
1700017J07Rik	1.14269	0.969498	1.70207	0.569601	0.568949	0.670385	1.65593	3.17218
1700017N19Rik	0.202888	0	5.19402	0	1	NA	0	0
1700018A04Rik	2.59504	-1.2573	0.845057	-1.48783	0.136795	0.213081	3.74535	1.49993
1700018B08Rik	0.365275	-0.844142	3.20773	-0.263159	0.792428	NA	0.20482	0
1700018B24Rik	0	NA	NA	NA	NA	NA	0	0
1700018C11Rik	0.995166	-0.272714	1.80605	-0.151001	0.879975	0.917622	0.6297	0.405505
1700018F24Rik	0	NA	NA	NA	NA	NA	0	0
1700018G05Rik	8.54806	0.966173	0.76914	1.25617	0.209053	0.303452	1.1755	2.14009
1700018L02Rik	32.0579	0.248354	0.216341	1.14797	0.250979	0.351858	46.0104	55.3112
1700019A02Rik	4.15255	-0.942806	0.95904	-0.983073	0.325572	0.433504	2.47045	1.16299
1700019B03Rik	3.76252	0.95784	0.815851	1.17404	0.24038	0.339478	1.36245	2.67435
1700019B21Rik	0.168317	0	5.20164	0	1	NA	0	0
1700019D03Rik	105.671	-0.619602	0.225994	-2.74168	0.00611267	0.0137576	48.4096	31.278
1700019E08Rik	0	NA	NA	NA	NA	NA	0	0
1700019G17Rik	236.412	-0.509149	0.126955	-4.01047	6.05976e-05	0.000197731	171.536	118.58
1700019G24Rik	1.25355	-0.547909	1.21794	-0.449865	0.652808	0.741301	2.16649	1.45275
1700019L03Rik	62.6022	-0.194648	0.191337	-1.0173	0.309009	0.415477	70.7483	61.9865
1700019M22Rik	0.0459266	0	5.20164	0	1	NA	0	0
1700019N19Rik	2.15135	-1.43429	1.52107	-0.942948	0.345707	0.454561	0.598723	0.101376
1700019O17Rik	0.1136	1.63309	5.18291	0.315091	0.752693	NA	0	0.477403
1700020A23Rik	7.3712	0.536587	0.815467	0.658012	0.510531	0.617148	1.18205	1.73622
1700020D05Rik	34.923	-0.485972	0.273591	-1.77627	0.0756878	0.128837	25.0887	18.3446
1700020G17Rik	0.313853	0.627518	3.82272	0.164155	0.869609	NA	0.732746	1.15037
1700020I14Rik	2098.03	-0.131991	0.073093	-1.8058	0.0709497	0.121864	844.533	770.708
1700020L24Rik	70.0695	-0.700883	0.144257	-4.85859	1.18227e-06	4.9901e-06	198.242	122.626
1700020M21Rik	0.380039	-1.64269	3.82762	-0.429168	0.667801	NA	0.703901	0.218704
1700020N01Rik	0.405953	1.5865	3.2505	0.488077	0.625495	NA	0	0.437409
1700020N15Rik	0.046167	0	5.20164	0	1	NA	0	0
1700020N18Rik	21.5018	0.0700015	0.285945	0.244808	0.806605	0.864667	16.8594	18.0627
1700021F05Rik	448.086	0.138735	0.0934836	1.48406	0.137793	0.214476	315.56	347.611
1700021F07Rik	0	NA	NA	NA	NA	NA	0	0
1700021K19Rik	2587.83	-0.0449727	0.045003	-0.999327	0.317636	0.425144	2106.96	2040.01
1700021N21Rik	9.58029	-0.339168	0.618949	-0.547973	0.583711	0.682565	3.9825	3.19701
1700022A21Rik	0.0344921	-0.844135	5.20164	-0.162283	0.871083	NA	0.206953	0
1700022A22Rik	0.110015	0	5.20164	0	1	NA	0	0
1700022E09Rik	0.138281	-1.47052	5.16185	-0.284882	0.775734	NA	0.634122	0.195566
1700022H16Rik	0.0586584	-1.49398	5.19983	-0.287313	0.773873	NA	0.351951	0
1700022I11Rik	2.63211	-0.386243	0.760614	-0.507804	0.611591	0.706828	2.41966	1.72656
1700023C21Rik	1.24809	-1.27301	1.67271	-0.761046	0.44663	0.556256	1.00181	0.304129
1700023E05Rik	10.0594	0.00681205	0.527382	0.0129167	0.989694	0.995306	4.67005	4.64184
1700023F02Rik	0.409963	0.580798	2.42537	0.239468	0.810743	NA	0	0.101376
1700023F06Rik	48.7784	-0.617436	0.218081	-2.83122	0.00463709	0.0106898	52.1667	33.3915
1700023L04Rik	9.00318	0.247576	0.484206	0.511303	0.609139	0.704558	14.7061	17.504
1700024B18Rik	1.1512	-0.876401	1.28624	-0.681368	0.495638	0.603687	2.04755	1.06162
1700024F13Rik	6.21532	-1.29378	0.660202	-1.95967	0.0500346	0.0896713	4.04888	1.40574
1700024G13Rik	11.0919	0.0407799	0.661045	0.06169	0.95081	0.967582	30.6735	31.6735
1700024P04Rik	0.0905979	-0.844135	5.20164	-0.162283	0.871083	NA	0.206953	0
1700024P16Rik	55.588	-0.78141	0.369083	-2.11717	0.0342455	0.0642993	11.5251	6.89281
1700025B11Rik	0.542633	1.62942	3.22322	0.505524	0.613191	NA	0.206953	0.776096
1700025C18Rik	0	NA	NA	NA	NA	NA	0	0
1700025F22Rik	0.0561058	0	5.20164	0	1	NA	0	0
1700025F24Rik	10.6032	-1.20067	0.968925	-1.23918	0.215279	0.310577	1.59382	0.711213
1700025G04Rik	2085.21	0.0762778	0.0482616	1.58051	0.113991	0.182616	764.194	806.268
1700025K24Rik	0.164204	0	5.20164	0	1	NA	0	0
1700025M24Rik	0.495179	-3.62553	3.60419	-1.00592	0.314454	NA	1.66478	0
1700025N23Rik	1.70302	0.880255	1.06492	0.826595	0.408466	0.519496	2.65938	4.85161
1700026D08Rik	41.3711	-0.351006	0.29737	-1.18037	0.237855	0.336575	103.348	81.3485
1700026D11Rik	0.580765	0.621789	2.27174	0.273706	0.784311	NA	0	0.218704
1700026F02Rik	0.0802583	-0.146026	5.19984	-0.0280828	0.977596	NA	0.175975	0.101376
1700026L06Rik	26.0088	0.527019	0.346519	1.52089	0.128286	0.201599	59.1466	85.1387
1700027A15Rik	0	NA	NA	NA	NA	NA	0	0
1700027F09Rik	0.150095	0	5.20164	0	1	NA	0	0
1700027H10Rik	7.0986	1.65983	1.09044	1.52217	0.127966	0.201215	0.621014	1.41927
1700027I24Rik	0.0836771	0	5.20164	0	1	NA	0	0
1700027J07Rik	1.18894	-1.94984	1.49609	-1.30329	0.192474	0.283049	5.14773	1.36998
1700028B04Rik	0.836715	-0.87257	1.78897	-0.487749	0.625728	NA	0.416194	0.101376
1700028D13Rik	0.359757	-0.836792	4.63195	-0.180656	0.856637	NA	1.16205	0.656113
1700028E10Rik	11.5076	-0.277351	0.414378	-0.669317	0.503293	0.610535	13.4777	11.1053
1700028I16Rik	1.76556	0.518239	1.26102	0.410969	0.681096	0.764246	0.592169	0.835728
1700028J19Rik	45.6528	-0.0480075	0.290632	-0.165183	0.8688	0.909176	17.6239	16.5834
1700028K03Rik	36.1108	-0.203017	0.262663	-0.772919	0.439571	0.549818	26.1941	22.7752
1700028M03Rik	0.64229	0.825497	3.24681	0.254249	0.799303	NA	1.38916	2.46458
1700028P14Rik	32.9862	-0.0313233	0.301999	-0.10372	0.917392	0.94425	40.1694	39.685
1700028P15Rik	0	NA	NA	NA	NA	NA	0	0
1700029B22Rik	0.0532845	0	5.20164	0	1	NA	0	0
1700029F12Rik	0.160323	0	5.20164	0	1	NA	0	0
1700029H14Rik	2.10012	-0.0110665	1.08118	-0.0102356	0.991833	0.996543	2.46928	2.5586
1700029I15Rik	17.1271	-0.433438	0.330053	-1.31324	0.189103	0.279128	22.8142	16.869
1700029J03Rik	0.111614	0	5.20164	0	1	NA	0	0
1700029J07Rik	182.632	-0.396338	0.136934	-2.89437	0.00379922	0.0089217	363.331	276.577
1700029M20Rik	0.456407	0.766956	2.19052	0.350125	0.726245	NA	0.175975	0.477403
1700029N11Rik	0.305828	-1.75472	4.74835	-0.369542	0.711723	NA	1.43665	0.398319
1700029P11Rik	0.233761	0.89644	4.13027	0.217042	0.828176	NA	0.206953	0.477403
1700030A11Rik	0.290049	0.635117	3.97183	0.159905	0.872956	NA	0	0.218704
1700030C10Rik	5.67814	-0.333653	0.497713	-0.670372	0.50262	0.610039	8.72935	6.64944
1700030F04Rik	0.71567	0	2.01621	0	1	NA	0	0
1700030F18Rik	1.29245	0.480979	1.19807	0.401463	0.68808	0.77013	2.76898	3.90833
1700030J22Rik	291.112	-0.422875	0.109468	-3.86301	0.000112	0.000349415	181.213	135.519
1700030K09Rik	224.66	-0.283284	0.0816269	-3.47047	0.000519542	0.00144466	297.928	242.81
1700030L20Rik	0.445164	1.22839	2.17217	0.565509	0.571727	NA	0	0.320081
1700030M09Rik	0.644056	-1.6002	2.39918	-0.666979	0.504786	NA	0.416194	0
1700030N03Rik	0	NA	NA	NA	NA	NA	0	0
1700030O20Rik	0.327326	0.575605	4.73999	0.121436	0.903346	NA	0	0.101376
1700031A10Rik	1.006	0	1.90727	0	1	1	0	0
1700031F05Rik	0.867197	-0.852635	2.2268	-0.382897	0.701796	NA	0.40964	0.218704
1700031M16Rik	0.237056	0	5.20164	0	1	NA	0	0
1700031P21Rik	0.10939	0	5.20164	0	1	NA	0	0
1700034E13Rik	0.240014	0.637726	5.03414	0.12668	0.899194	NA	0	0.218704
1700034F02Rik	3.56557	-0.0207742	0.728499	-0.0285164	0.97725	0.986869	3.74671	3.84859
1700034G24Rik	8.18754	-1.55473	1.48101	-1.04978	0.293821	0.399761	0.351951	0
1700034H15Rik	97.5241	-0.060538	0.172947	-0.350039	0.72631	0.801122	39.0018	36.1409
1700034I23Rik	5.55684	-0.369159	0.638605	-0.57807	0.563217	0.665685	6.52716	5.23905
1700034J05Rik	0.146774	2.13067	5.16152	0.412798	0.679754	NA	0	0.640162
1700034K08Rik	0.34855	-0.844142	3.25288	-0.259506	0.795245	NA	0.175975	0
1700034O15Rik	0.0801393	0.637998	5.19884	0.122719	0.902329	NA	0	0.195566
1700034P13Rik	2.56765	0.833386	0.913279	0.91252	0.361495	0.471082	1.80733	3.24328
1700036G14Rik	0.0974219	0	5.20164	0	1	NA	0	0
1700037C18Rik	78.8686	0.281385	0.170654	1.64886	0.0991772	0.162735	59.2554	71.3276
1700037H04Rik	1074.83	0.40189	0.0785958	5.11338	3.16452e-07	1.43766e-06	685.895	907.637
1700039E15Rik	1.63437	1.30108	1.8252	0.712844	0.475942	0.585065	0.175975	0.632975
1700039E22Rik	0.460443	0	2.58442	0	1	NA	0	0
1700040L02Rik	49.4782	-0.172508	0.239865	-0.719188	0.472025	0.581199	77.4489	68.7715
1700041C23Rik	0.0729015	1.61175	5.18376	0.310922	0.75586	NA	0	0.437409
1700041M19Rik	0.0583295	0	5.20164	0	1	NA	0	0
1700042B14Rik	0.155941	0	5.20164	0	1	NA	0	0
1700042G07Rik	0.391748	0.63176	3.24648	0.194598	0.845707	NA	0	0.258699
1700042G15Rik	0.521683	0	3.71773	0	1	NA	0	0
1700042O10Rik	53.1839	-0.775675	0.204697	-3.78939	0.000151018	0.000460798	200.395	117.53
1700044C05Rik	0.219899	0	5.20164	0	1	NA	0	0
1700044K03Rik	0	NA	NA	NA	NA	NA	0	0
1700045H11Rik	0.610081	2.74999	2.2766	1.20794	0.22707	NA	0	1.00991
1700046C09Rik	0.034033	0	5.20164	0	1	NA	0	0
1700047A11Rik	1.37992	0.961222	1.31429	0.73136	0.464559	0.573865	1.58514	3.07074
1700047E10Rik	0.277799	-1.61249	4.92892	-0.327149	0.743555	NA	0.40964	0
1700047G03Rik	0.771308	-2.19893	2.04326	-1.07619	0.281843	NA	0.6297	0
1700047I17Rik2	0	NA	NA	NA	NA	NA	0	0
1700047L14Rik	0.0532845	0	5.20164	0	1	NA	0	0
1700047M11Rik	73.4291	-0.802416	0.250612	-3.20182	0.00136562	0.00352028	31.4857	18.5714
1700048M11Rik	13.9188	0.00699012	0.360797	0.0193741	0.984543	0.992037	17.4581	17.2099
1700048O20Rik	138.571	-0.167372	0.264902	-0.631825	0.527501	0.63294	76.5092	67.4885
1700049E15Rik	0.608237	0.508772	2.0583	0.247181	0.804768	NA	0.211374	0.296943
1700049E22Rik	0.474826	-1.37482	2.35511	-0.583761	0.559381	NA	0.558903	0.101376
1700049G17Rik	258.511	-0.294213	0.115316	-2.55135	0.0107306	0.0227411	259.249	211.269
1700049L16Rik	0.0293292	-0.844135	5.20164	-0.162283	0.871083	NA	0.175975	0
1700051A21Rik	4.45253	-0.938825	1.08954	-0.861672	0.388868	0.499689	1.35589	0.81434
1700052I22Rik	0.152921	0.637999	5.19884	0.122719	0.902329	NA	0	0.195566
1700052K11Rik	284.292	-0.217595	0.130055	-1.6731	0.0943079	0.155767	283.472	243.94
1700052N19Rik	567.472	0.0780865	0.0805499	0.969417	0.332337	0.440953	390.73	413.962
1700054A03Rik	1.18026	-0.844145	1.67606	-0.503649	0.614508	0.709022	0.20482	0
1700054K19Rik	0	NA	NA	NA	NA	NA	0	0
1700054M17Rik	0.292049	0	3.95178	0	1	NA	0	0
1700054O13Rik	0.100418	0.783448	5.18693	0.151042	0.879942	NA	0.211374	0.391132
1700055C04Rik	0	NA	NA	NA	NA	NA	0	0
1700055N04Rik	2.6034	-0.0445477	0.694417	-0.0641513	0.94885	0.966126	3.79997	3.53237
1700056E22Rik	7.10668	0.205937	0.406257	0.506912	0.612216	0.7072	16.0088	18.6428
1700057G04Rik	0.833863	-0.337948	1.53538	-0.220107	0.825788	NA	0.79699	0.736102
1700057H15Rik	1.32811	-0.844145	1.8911	-0.446378	0.655324	0.743388	0.20482	0
1700060C16Rik	0.0333982	0	5.20164	0	1	NA	0	0
1700060C20Rik	0	NA	NA	NA	NA	NA	0	0
1700061F12Rik	0.0503051	0	5.20164	0	1	NA	0	0
1700061G19Rik	17.0672	-0.014053	0.357294	-0.0393318	0.968626	0.97996	11.7119	11.4264
1700061I17Rik	0.653767	-2.16302	1.85839	-1.16392	0.244456	NA	2.01428	0.398319
1700063A18Rik	0.0532845	0	5.20164	0	1	NA	0	0
1700063D05Rik	6.53009	1.79484	1.26058	1.42381	0.154501	0.235867	0.211374	0.758394
1700063O14Rik	4.94905	0.25733	1.04283	0.246762	0.805092	0.863719	0.799122	0.702448
1700064J06Rik	0.142641	-0.718391	5.16233	-0.13916	0.889324	NA	0.558903	0.296943
1700064M15Rik	0.908807	1.94274	1.35056	1.43846	0.150302	NA	0.418327	1.55588
1700065D16Rik	1.5487	-0.749202	1.11816	-0.670033	0.502837	0.610156	1.14665	0.711213
1700065I16Rik	0	NA	NA	NA	NA	NA	0	0
1700065J11Rik	0.52576	-0.300117	2.59465	-0.115668	0.907916	NA	1.17976	0.978848
1700065J18Rik	6.22677	-0.795741	0.750897	-1.05972	0.289271	0.394759	4.17143	2.49281
1700065L07Rik	0.148583	0	5.20164	0	1	NA	0	0
1700065O20Rik	0.0576011	0	5.20164	0	1	NA	0	0
1700066B17Rik	0.143481	-0.924515	5.19567	-0.177939	0.858771	NA	0.413905	0.101376
1700066B19Rik	3.27039	1.32264	0.69377	1.90645	0.0565914	0.0998716	3.84208	9.68781
1700066M21Rik	703.555	-0.314545	0.0840093	-3.74417	0.000180993	0.000543973	332.062	269.021
1700066N21Rik	0.237792	-2.04357	4.98767	-0.409724	0.682008	NA	1.224	0.202753
1700066O22Rik	0.97263	-0.152951	1.20739	-0.126679	0.899195	0.931405	2.91218	2.68311
1700067G17Rik	0.639962	-2.13792	1.86863	-1.14411	0.252577	NA	0.589881	0
1700067K01Rik	16.5227	-0.154464	0.350309	-0.440936	0.659259	0.746487	11.686	10.0262
1700067P10Rik	0.437615	-1.73562	2.58719	-0.670853	0.502314	NA	1.38474	0.414271
1700069L16Rik	1.01443	-2.89187	1.41008	-2.05086	0.0402804	0.0742234	2.84027	0.391132
1700069P05Rik	0	NA	NA	NA	NA	NA	0	0
1700071K01Rik	1.9785	0.442971	1.44336	0.306902	0.758918	0.826611	0.614461	0.821526
1700071M16Rik	33.5716	0.43126	0.353648	1.21946	0.222669	0.319161	21.0708	28.7203
1700072B07Rik	0	NA	NA	NA	NA	NA	0	0
1700072O05Rik	0	NA	NA	NA	NA	NA	0	0
1700073E17Rik	1.31592	-0.0156134	1.17036	-0.0133406	0.989356	0.995074	1.41998	1.40822
1700074H08Rik	0.770813	-1.50718	2.45445	-0.614061	0.539175	NA	0.351951	0
1700074P13Rik	0.104256	0	5.20164	0	1	NA	0	0
1700080E11Rik	0	NA	NA	NA	NA	NA	0	0
1700080N15Rik	0.645646	0	2.9309	0	1	NA	0	0
1700080O16Rik	0.0293292	-0.844135	5.20164	-0.162283	0.871083	NA	0.175975	0
1700081H04Rik	0	NA	NA	NA	NA	NA	0	0
1700084C01Rik	263.38	-0.159875	0.15225	-1.05008	0.29368	0.399631	134.07	119.234
1700084E18Rik	8.64509	-0.218291	0.409509	-0.533055	0.593996	0.691294	10.1236	8.73498
1700084F23Rik	0.102273	0	5.20164	0	1	NA	0	0
1700084J12Rik	0.607372	-2.57715	2.09001	-1.23308	0.217546	NA	1.33802	0.195566
1700085C21Rik	0.0576011	0	5.20164	0	1	NA	0	0
1700086L19Rik	294.485	0.552594	0.505718	1.09269	0.27453	0.378525	5.7413	7.41499
1700086O06Rik	54.8253	-0.398004	0.194866	-2.04245	0.0411068	0.0755443	58.3109	44.1102
1700088E04Rik	33.0144	-0.110656	0.216411	-0.511322	0.609126	0.704558	40.6265	37.9108
1700091H14Rik	0.167479	0	5.20164	0	1	NA	0	0
1700092C02Rik	0	NA	NA	NA	NA	NA	0	0
1700092C10Rik	0	NA	NA	NA	NA	NA	0	0
1700092E19Rik	0.0947803	0.638001	5.19884	0.12272	0.902329	NA	0	0.218704
1700092K14Rik	0.641015	0	2.48534	0	1	NA	0	0
1700092M07Rik	5.06671	0.174976	0.535817	0.32656	0.744001	0.815131	6.37511	7.17645
1700093K21Rik	2.67406	-0.692321	0.748511	-0.924932	0.355002	0.464407	2.98511	1.77283
1700094D03Rik	195.028	-0.195329	0.145667	-1.34093	0.179944	0.26773	312.244	273.212
1700094J05Rik	0.210717	-0.844139	4.18486	-0.201713	0.840141	NA	0.20482	0
1700094M24Rik	0.399083	0	3.75012	0	1	NA	0	0
1700095A21Rik	0.148211	0.890405	5.18376	0.171768	0.86362	NA	0.211374	0.437409
1700095B10Rik	0.176274	-1.87576	5.14624	-0.364492	0.715491	NA	0.838942	0.218704
1700096J18Rik	2.4874	0.51616	0.635149	0.812659	0.416413	0.527461	5.03495	7.34694
1700096K18Rik	63.0592	-0.324932	0.175962	-1.8466	0.0648054	0.112512	73.3234	58.5748
1700097N02Rik	15.0511	1.38703	0.347019	3.99698	6.41562e-05	0.00020832	16.1584	42.2504
1700100L14Rik	0.34567	-0.844143	2.79626	-0.301883	0.762741	NA	0.211374	0
1700101E01Rik	15.0417	-0.000311458	0.484726	-0.000642544	0.999487	1	38.6749	38.7818
1700101I11Rik	25.0782	-0.195492	0.345219	-0.566285	0.5712	0.672539	14.6733	12.9467
1700101O22Rik	0.0852954	0	5.20164	0	1	NA	0	0
1700102H20Rik	6.1167	0.188923	0.537626	0.351402	0.725287	0.800373	6.39399	6.92964
1700102P08Rik	34.3313	0.0473553	0.291624	0.162385	0.871003	0.91074	28.4005	29.7225
1700104L18Rik	0	NA	NA	NA	NA	NA	0	0
1700105P06Rik	4.3353	0.187087	0.724546	0.258213	0.796243	0.856742	3.38591	3.72793
1700106J16Rik	0.0569768	0.57531	5.19984	0.11064	0.911902	NA	0	0.101376
1700108F19Rik	1.68407	1.06269	0.827224	1.28465	0.198914	0.290981	1.5694	3.32152
1700108J01Rik	0.507994	-0.392511	2.15724	-0.18195	0.855622	NA	1.30262	1.00024
1700109G14Rik	0.591287	0.132788	1.89425	0.0701006	0.944114	NA	1.04147	1.15756
1700109G15Rik	0.120242	0	5.20164	0	1	NA	0	0
1700109H08Rik	33.9432	-0.163115	0.259618	-0.628288	0.529816	0.63477	22.1873	19.8103
1700109I08Rik	0.208268	-1.98124	5.17671	-0.382722	0.701926	NA	0.527926	0
1700109K24Rik	35.5313	-0.387537	0.282347	-1.37256	0.16989	0.255177	17.9282	12.9503
1700110C19Rik	13.0718	0.00807283	0.414067	0.0194964	0.984445	0.99201	6.86194	6.81474
1700110I01Rik	6.92911	2.03854	1.56919	1.2991	0.193908	0.284731	0	0.499695
1700110K17Rik	1.01293	0.16335	1.2174	0.13418	0.89326	0.927167	1.1755	1.41626
1700111N16Rik	0.734055	0.772929	2.2265	0.347149	0.728479	NA	0.206953	0.517397
1700112E06Rik	29.387	0.750014	0.195909	3.82838	0.000128988	0.000398807	54.1055	91.3864
1700112H15Rik	0.602704	1.85123	1.5979	1.15854	0.246643	NA	0.411773	1.3826
1700112J05Rik	0.24254	-0.84414	4.08327	-0.206731	0.83622	NA	0.175975	0
1700113A16Rik	633.053	-0.115184	0.0709979	-1.62236	0.104727	0.170121	379.819	349.747
1700113H08Rik	2.46809	0.324151	0.935957	0.346331	0.729094	0.803336	1.23974	1.45275
1700119H24Rik	0.833813	0.769024	1.57359	0.488706	0.62505	NA	1.84502	3.15786
1700120C14Rik	9.22033	0.0180315	0.490514	0.0367605	0.970676	0.981481	6.65335	6.98687
1700120E14Rik	0	NA	NA	NA	NA	NA	0	0
1700120G07Rik	0.660295	-0.878762	1.90359	-0.461634	0.644344	NA	0.40964	0.101376
1700120K04Rik	12.0502	-0.137973	0.405412	-0.340327	0.73361	0.80688	13.5325	11.7255
1700121L16Rik	0.13258	-1.62262	5.19748	-0.312194	0.754893	NA	0.413905	0
1700121N20Rik	0.733964	1.08778	2.05393	0.52961	0.596382	NA	0	0.202753
1700122O11Rik	0.0341367	-0.844135	5.20164	-0.162283	0.871083	NA	0.20482	0
1700123I01Rik	6.65587	1.10157	0.409321	2.69121	0.00711923	0.0157676	10.8048	23.2362
1700123K08Rik	1.24173	-1.87435	1.36746	-1.37068	0.170474	0.255973	1.21745	0.202753
1700123L14Rik	3.19194	-0.571542	1.0135	-0.563928	0.572803	0.673959	1.52974	1.07757
1700123M08Rik	39.1679	-0.219835	0.226666	-0.969865	0.332114	0.44072	34.2488	29.93
1700123O12Rik	0	NA	NA	NA	NA	NA	0	0
1700123O20Rik	550.457	0.145601	0.065221	2.23243	0.0255867	0.0496328	667.071	736.959
1700123O21Rik	0.477791	-0.844144	2.42816	-0.347648	0.728105	NA	0.211374	0
1700124L16Rik	15.4127	0.569226	0.568488	1.0013	0.316683	0.42402	2.79467	3.74774
1700125G02Rik	15.0786	1.35687	1.19167	1.13863	0.254858	0.356518	0.418327	0.977098
1700125G22Rik	0.679721	0.286891	1.40843	0.203695	0.838592	NA	0.968544	1.11672
1700125H03Rik	9.93277	0.0658476	0.503732	0.130719	0.895997	0.929023	5.58041	5.98778
1700125H20Rik	2.96272	0.589709	0.775434	0.760488	0.446963	0.556559	2.97856	4.34422
1700126H18Rik	0.169852	-1.85008	5.1471	-0.359441	0.719265	NA	0.823546	0.195566
1700128A07Rik	0.111614	0	5.20164	0	1	NA	0	0
1700128F08Rik	0	NA	NA	NA	NA	NA	0	0
1700129C05Rik	0	NA	NA	NA	NA	NA	0	0
1810006J02Rik	1.71698	0.702014	0.867554	0.809188	0.418407	0.529213	3.70689	6.05798
1810007C17Rik	1.96744	0.592471	1.56733	0.378014	0.70542	0.783651	0	0.101376
1810007D17Rik	0.804391	-2.13744	1.68921	-1.26535	0.205746	NA	0.587748	0
1810008I18Rik	1.46758	-2.35964	1.15309	-2.04636	0.0407206	0.0749456	6.63959	1.2509
1810009A15Rik	7.92757	0.121273	0.4535	0.267416	0.789149	0.8512	6.48028	6.71094
1810009J06Rik	0.127192	0	5.20164	0	1	NA	0	0
1810010D01Rik	7.62635	-0.694944	0.485669	-1.4309	0.152458	0.233343	9.6018	5.88556
1810010H24Rik	89.6247	-0.610294	0.140246	-4.35161	1.35141e-05	4.88091e-05	143.13	92.501
1810011H11Rik	34.0738	0.662253	0.223915	2.95761	0.00310036	0.00741807	56.055	89.2551
1810011O10Rik	416.281	-0.0610052	0.147312	-0.414121	0.678785	0.762431	1188.26	1139.5
1810012K16Rik	6.30001	-0.614354	0.659253	-0.931895	0.351391	0.460428	10.3842	7.03473
1810013A23Rik	1.07433	0.535584	1.2058	0.444174	0.656916	0.744423	1.39342	2.00211
1810013L24Rik	1523.21	0.041639	0.0806651	0.516196	0.605717	0.701777	1666.42	1715.74
1810014B01Rik	96.3155	-0.193156	0.153633	-1.25725	0.208662	0.303073	109.998	95.9636
1810018F18Rik	0.0826178	0.637998	5.19884	0.122719	0.902329	NA	0	0.218704
1810019D21Rik	6.65279	0.0261835	0.508129	0.0515293	0.958904	0.973275	16.954	17.2612
1810020O05Rik	14.6763	-0.612442	0.399735	-1.53212	0.125493	0.197843	16.9549	11.2476
1810021B22Rik	76.7577	-0.0391331	0.180837	-0.2164	0.828676	0.880699	51.0877	49.3625
1810022K09Rik	530.306	0.477809	0.104825	4.55818	5.15982e-06	1.97627e-05	500.061	696.925
1810024B03Rik	14.5278	0.130186	0.347118	0.375048	0.707625	0.785725	19.5728	21.3698
1810026B05Rik	449.07	-0.10686	0.080891	-1.32104	0.186488	0.275836	675.525	627.133
1810026J23Rik	2104.26	-0.206813	0.0519939	-3.97764	6.96014e-05	0.000224397	1694.35	1465.19
1810030O07Rik	833.129	0.177967	0.0656183	2.71216	0.00668472	0.014901	1169.74	1325.93
1810032O08Rik	141.645	0.123486	0.102997	1.19892	0.230559	0.328322	199.189	216.386
1810034E14Rik	16.8523	-0.30861	0.247902	-1.24489	0.213174	0.308328	46.7977	38.2931
1810037I17Rik	1306.88	0.311115	0.0784072	3.96794	7.24956e-05	0.000233002	1361.71	1689.33
1810041L15Rik	2002.34	-0.221234	0.164428	-1.34547	0.178473	0.265861	1573.28	1348.66
1810043G02Rik	813.383	-0.21926	0.0825294	-2.65675	0.0078899	0.0172976	602.303	515.672
1810043H04Rik	364.689	0.472928	0.115052	4.11055	3.94712e-05	0.000132646	342.516	475.574
1810044D09Rik	14.7602	0.3481	0.302604	1.15035	0.250001	0.350645	17.7127	22.7989
1810046K07Rik	1.12199	-0.0650944	1.41987	-0.0458453	0.963434	0.976225	1.24843	1.12566
1810053B23Rik	1.17972	-2.1411	1.44255	-1.48425	0.137744	0.214435	0.972965	0.195566
1810055G02Rik	821.619	-0.34799	0.0861436	-4.03965	5.35307e-05	0.00017606	1172.27	920.046
1810058I24Rik	521.204	0.0176474	0.0757025	0.233116	0.815672	0.871854	983.997	997.063
1810062G17Rik	5.87863	-0.337871	0.431338	-0.78331	0.433445	0.543763	14.4729	11.4575
1810062O18Rik	13.6525	-0.166855	0.387532	-0.430557	0.666791	0.753092	9.61797	8.95538
1810064F22Rik	0.88729	0.207434	1.40539	0.147599	0.88266	NA	0.594302	0.72015
1810065E05Rik	1.03971	2.99512	1.63102	1.83636	0.0663051	0.114816	0.175975	1.91493
2010001E11Rik	3.63325	-0.948065	0.732135	-1.29493	0.195344	0.286455	3.61924	1.85282
2010002M12Rik	39.5267	1.47337	0.198275	7.43094	1.07829e-13	9.76638e-13	28.9993	81.3594
2010003K11Rik	0.102897	0	5.20164	0	1	NA	0	0
2010005H15Rik	2.07441	3.37009	1.07258	3.14205	0.00167771	0.00423969	0.975097	10.2009
2010009K17Rik	1.40982	0.794352	1.22353	0.649228	0.516191	0.622561	1.21745	2.14167
2010010A06Rik	2.20714	-3.39084	1.32697	-2.55533	0.0106087	0.0225032	1.43801	0
2010012O05Rik	735.968	-0.114362	0.0729923	-1.56676	0.11717	0.186874	559.999	517.669
2010015L04Rik	382.763	-0.0135466	0.0917652	-0.147622	0.882641	0.919733	261.354	259.633
2010016I18Rik	5.65975	1.27943	0.464747	2.75297	0.00590571	0.0133401	8.78821	21.6568
2010106C02Rik	0.455365	-0.844142	3.2204	-0.262123	0.793226	NA	0.211374	0
2010106E10Rik	1.22331	-0.0711015	1.22575	-0.0580067	0.953743	0.969476	1.18418	1.18862
2010107E04Rik	1517.23	0.231973	0.132961	1.74466	0.0810437	0.136802	1155.78	1357.34
2010107G12Rik	27.6942	-0.791036	0.246595	-3.20784	0.00133737	0.00345367	75.1175	43.5972
2010107G23Rik	675.908	-0.347742	0.102631	-3.38828	0.000703325	0.00191509	262.286	205.698
2010109A12Rik	2.94322	-0.359224	0.813562	-0.441545	0.658819	0.74617	2.63972	2.00839
2010109I03Rik	2.08601	0.580186	1.0149	0.571668	0.567547	0.669154	1.44898	2.14886
2010111I01Rik	1177.61	0.0269353	0.0818109	0.329238	0.741976	0.813535	1239.8	1264.75
2010204K13Rik	268	-0.422095	0.213828	-1.97399	0.0483824	0.0871013	75.5672	55.8914
2010300C02Rik	11345.6	0.208748	0.318067	0.656302	0.51163	0.618272	480.384	553.507
2010308F09Rik	3.77785	0.715546	0.814491	0.878518	0.379662	0.490228	1.6048	2.78522
2010310C07Rik	0.109288	0.294953	5.19358	0.0567918	0.954711	NA	0.175975	0.202753
2010315B03Rik	366.428	-0.259978	0.103419	-2.51385	0.0119423	0.0250297	534.618	448.356
2010320M18Rik	170.241	-0.270008	0.135697	-1.98978	0.0466147	0.084366	261.05	216.604
2200002D01Rik	30.9451	0.441734	0.191579	2.30576	0.0211241	0.0418259	70.3145	95.1822
2200002J24Rik	0.301994	-0.947949	3.06996	-0.308782	0.757487	NA	1.2109	0.601071
2210010C04Rik	0.690293	0	2.02174	0	1	NA	0	0
2210011C24Rik	12.3453	-0.573269	0.394371	-1.45363	0.146049	0.22505	16.177	10.6761
2210013O21Rik	578.433	-0.262819	0.0917556	-2.86434	0.0041788	0.00972599	774.872	645.311
2210015D19Rik	277.616	-0.119051	0.0891001	-1.33615	0.1815	0.269616	212.393	194.711
2210016F16Rik	555.671	0.350242	0.0740553	4.72947	2.25105e-06	9.14267e-06	1008.06	1285.88
2210016L21Rik	2844.59	-0.0355185	0.0797767	-0.445223	0.656158	0.743967	1132.82	1101.29
2210018M11Rik	1264.29	-0.114914	0.0660723	-1.73922	0.0819962	0.138259	1010.26	930.766
2210019I11Rik	0.337929	0	4.76508	0	1	NA	0	0
2210039B01Rik	12.1662	-0.596975	0.460012	-1.29774	0.194378	0.28533	40.1524	26.7958
2210404O09Rik	164.864	0.240048	0.133892	1.79285	0.0729969	0.124917	120.915	143.34
2210407C18Rik	0.691533	-0.396355	1.99699	-0.198476	0.842673	NA	2.34181	1.80739
2210408F21Rik	228.896	-0.420887	0.130261	-3.23111	0.00123311	0.00320131	131.184	97.7936
2210408I21Rik	248.933	-0.120343	0.130382	-0.923007	0.356004	0.465294	201.863	186.723
2210409D07Rik	0.520453	0.901743	1.90564	0.473196	0.636073	NA	0.418327	0.7184
2210409E12Rik	0.0938874	-2.06897	5.17225	-0.400014	0.689146	NA	0.563324	0
2210414B05Rik	4.20035	5.91116	1.21893	4.84945	1.23801e-06	5.20766e-06	0.422748	24.1933
2210416O15Rik	35.4569	-0.407615	0.221233	-1.84247	0.0654065	0.113397	43.8251	33.4473
2210417A02Rik	0.312899	2.77782	3.69205	0.752379	0.451823	NA	0.211374	1.66602
2210420H20Rik	0.433527	0	3.73012	0	1	NA	0	0
2300002M23Rik	0	NA	NA	NA	NA	NA	0	0
2300003K06Rik	0	NA	NA	NA	NA	NA	0	0
2300005B03Rik	0.500562	-1.60205	2.49855	-0.64119	0.521399	NA	0.416194	0
2300009A05Rik	275.634	-0.160217	0.105229	-1.52255	0.12787	0.201087	270.383	240.176
2310001H17Rik	35.8552	0.902742	0.217591	4.14879	3.3423e-05	0.000113556	69.5185	130.77
2310001K24Rik	0.422902	2.26268	2.71974	0.831947	0.405439	NA	0.206953	1.19037
2310002D06Rik	25.9455	2.82518	1.08318	2.60821	0.00910161	0.019626	0.40964	2.43002
2310002F09Rik	49.3871	-0.356697	0.661569	-0.539169	0.58977	0.687622	2.22337	1.71145
2310002J15Rik	2.02068	0.129061	1.03223	0.125031	0.900499	0.932341	2.24368	2.40744
2310002L09Rik	0.314163	-0.176658	3.90335	-0.045258	0.963902	NA	0.790436	0.712963
2310003H01Rik	525.27	-0.0993408	0.0974222	-1.01969	0.307874	0.414163	602.363	562.662
2310005A03Rik	0.0895039	0	5.20164	0	1	NA	0	0
2310005E17Rik	12.4456	-0.402099	0.276244	-1.45559	0.145505	0.224415	41.0362	30.6739
2310005G13Rik	2.21868	-0.913068	0.847459	-1.07742	0.281294	0.386102	5.39577	2.94271
2310007B03Rik	1.64965	-1.44592	1.22345	-1.18184	0.23727	0.336002	6.33396	2.34442
2310007L24Rik	7.28264	0.39834	0.525528	0.75798	0.448463	0.558128	16.7179	22.2316
2310008N11Rik	1.32267	-0.482411	1.07875	-0.447193	0.654736	0.742946	3.00954	2.21272
2310009A05Rik	158.991	0.0538926	0.115414	0.466953	0.640534	0.731736	190.981	197.485
2310009B15Rik	189.8	0.303199	0.105271	2.88017	0.00397456	0.00929127	175.575	216.669
2310010J17Rik	67.7347	-0.233834	0.140355	-1.66602	0.0957085	0.157766	117.604	100.232
2310011J03Rik	1046.75	0.571757	0.0714386	8.00348	1.20952e-15	1.26466e-14	1078.57	1603.43
2310014L17Rik	30.9081	-0.561634	0.2508	-2.23937	0.025132	0.0488526	27.7244	18.3854
2310015A10Rik	306.99	-0.245892	0.0882338	-2.78682	0.00532276	0.0121248	528.322	447.677
2310015B20Rik	17.2134	-0.576623	0.228813	-2.52007	0.0117333	0.0246305	56.9389	37.9915
2310015D24Rik	5.73226	-0.375357	0.855235	-0.438893	0.660739	0.747753	1.94791	1.76915
2310016D03Rik	0.239664	1.21846	4.1168	0.295972	0.767251	NA	0	0.360075
2310020H05Rik	1.36206	-0.867566	1.70922	-0.507581	0.611747	0.706917	0.40964	0.101376
2310022A10Rik	721.374	0.345546	0.063416	5.44888	5.06871e-08	2.56552e-07	538.854	685.661
2310022B05Rik	2218.57	-0.713997	0.0826426	-8.63957	5.64242e-18	6.9624e-17	3574.68	2179.4
2310030A07Rik	0.116174	-1.61631	5.19773	-0.310965	0.755827	NA	0.411773	0
2310030G06Rik	92.7761	-0.34373	0.118842	-2.89232	0.00382403	0.00897769	226.339	177.799
2310033P09Rik	551.641	0.247503	0.0765996	3.23113	0.00123301	0.00320131	510.192	607.369
2310034C09Rik	0.0377504	0	5.20164	0	1	NA	0	0
2310034G01Rik	20.6844	-0.161499	0.288571	-0.55965	0.575718	0.67632	25.2992	22.4215
2310034O05Rik	1.68884	-0.507827	0.935409	-0.542894	0.587203	0.685444	2.01428	1.47136
2310035C23Rik	1863.56	-0.107687	0.0597529	-1.8022	0.071514	0.122718	1240.44	1153.33
2310036O22Rik	2485.31	0.298697	0.078105	3.8243	0.000131145	0.000404671	2562.24	3150.17
2310039H08Rik	143.139	-0.122281	0.144022	-0.849045	0.395856	0.506641	283.574	260.6
2310039L15Rik	0.266469	-0.0837088	4.97854	-0.0168139	0.986585	NA	0.175975	0.195566
2310040G24Rik	31.3716	0.177011	0.21389	0.827578	0.40791	0.51893	33.7173	38.3798
2310042E22Rik	18.1584	-1.84146	1.27381	-1.44563	0.14828	0.228091	0.803543	0.258699
2310043L19Rik	0.94498	0.118861	1.22757	0.0968268	0.922864	NA	0.946252	1.07129
2310043O21Rik	0.121491	-1.51896	5.16349	-0.294173	0.768626	NA	0.627568	0.101376
2310045N01Rik	502.465	0.143991	0.0699888	2.05734	0.0396533	0.0733145	615.534	679.375
2310047M10Rik	906.948	-0.0182759	0.074517	-0.245258	0.806256	0.864519	814.302	801.648
2310050C09Rik	0	NA	NA	NA	NA	NA	0	0
2310057J18Rik	0.166173	-0.844135	5.20164	-0.162283	0.871083	NA	0.175975	0
2310057M21Rik	523.672	-0.244554	0.0797846	-3.06517	0.00217545	0.0053814	350.634	293.604
2310057N15Rik	0	NA	NA	NA	NA	NA	0	0
2310061I04Rik	1055.27	-0.017665	0.0771334	-0.229018	0.818855	0.873431	611.569	601.022
2310061J03Rik	91.5932	-0.448004	0.149108	-3.00457	0.00265958	0.00645889	143.808	104.882
2310061N02Rik	0	NA	NA	NA	NA	NA	0	0
2310065F04Rik	7.94756	-1.29741	0.353078	-3.67456	0.000238257	0.000702585	26.2121	10.6092
2310067B10Rik	2687.95	-0.285922	0.0555076	-5.15104	2.59043e-07	1.19197e-06	2210.76	1811.06
2310068J16Rik	11.7914	-0.965438	0.390357	-2.47322	0.0133902	0.0277336	24.1257	12.3093
2310069B03Rik	0.922217	-2.30865	1.59446	-1.44792	0.14764	NA	3.23316	0.640162
2310069G16Rik	48.3549	-0.841456	0.366209	-2.29775	0.0215759	0.0426345	11.4317	5.53041
2310079G19Rik	0	NA	NA	NA	NA	NA	0	0
2310081J21Rik	0.155283	0	5.20164	0	1	NA	0	0
2410002F23Rik	1613.98	-0.0824977	0.0630354	-1.30875	0.190618	0.280874	1171.83	1103.11
2410003L11Rik	0.979359	-0.514826	1.61229	-0.319314	0.749488	0.819167	0.765856	0.578779
2410004B18Rik	745.586	-0.0094652	0.0669386	-0.141401	0.887553	0.923249	674.231	668.131
2410004I01Rik	96.0952	-0.217176	0.264138	-0.822204	0.410961	0.521742	124.266	105.48
2410004N09Rik	120.58	0.307879	0.139287	2.21039	0.0270781	0.0522484	102.813	127.882
2410004P03Rik	109.288	-0.0799595	0.346583	-0.230708	0.817542	0.872901	278.143	263.303
2410006H16Rik	443.819	0.215401	0.115527	1.86451	0.0622505	0.108664	515.822	598.786
2410007B07Rik	0.838607	-0.942533	1.86479	-0.505438	0.613251	NA	0.765856	0.304129
2410012E07Rik	0.331278	1.65129	2.36323	0.698742	0.484714	NA	0.211374	0.774346
2410012M07Rik	0.13756	-0.836197	5.19738	-0.160888	0.872181	NA	0.387349	0.101376
2410015M20Rik	1298.38	0.150395	0.116082	1.2956	0.195114	0.286185	1250.45	1387.84
2410016O06Rik	533.748	0.222123	0.0785037	2.82946	0.00466269	0.0107408	316.15	367.217
2410017I17Rik	1.18312	0.628402	0.999873	0.628481	0.529689	0.634659	2.41966	3.74637
2410018L13Rik	47.982	-0.66645	0.286826	-2.32354	0.0201504	0.0401498	73.1014	46.2826
2410021H03Rik	15.3348	0.304426	0.632158	0.481567	0.630114	0.723025	4.48226	4.88692
2410076I21Rik	16.9975	0.453362	0.338738	1.33839	0.180771	0.268746	19.2974	25.7472
2410088K16Rik	0.120371	-0.0833395	5.19884	-0.0160304	0.98721	NA	0.206953	0.195566
2410089E03Rik	1655.82	-0.285037	0.0646436	-4.40936	1.03674e-05	3.8132e-05	1211.23	992.158
2410114N07Rik	0	NA	NA	NA	NA	NA	0	0
2410124H12Rik	1.85292	0.0968768	1.01837	0.0951297	0.924212	0.949135	1.76111	1.82001
2410127L17Rik	461.697	-0.0561725	0.0737805	-0.761345	0.446451	0.556145	731.615	704.911
2410131K14Rik	662.074	-0.254172	0.0781254	-3.25338	0.0011404	0.00298223	514.669	428.031
2410137M14Rik	6.13372	-2.18629	1.05324	-2.07579	0.0379137	0.0703777	2.26446	0.492509
2410141K09Rik	0.150489	0.575312	5.19984	0.11064	0.911901	NA	0	0.101376
2500004C02Rik	149.26	-0.112969	0.113124	-0.998632	0.317973	0.425472	114.504	107.157
2510002D24Rik	403.106	-0.237939	0.079695	-2.98562	0.00283008	0.00683994	450.801	383.383
2510003E04Rik	4953.65	-0.105725	0.0466783	-2.26498	0.0235142	0.0460395	2188.07	2026.74
2510009E07Rik	1903.17	-0.351497	0.0680501	-5.16526	2.401e-07	1.11012e-06	2097.15	1643.4
2510039O18Rik	1734.88	0.434343	0.0593454	7.3189	2.50017e-13	2.18071e-12	2373.44	3207.08
2510049J12Rik	64.2063	-0.849935	0.182655	-4.65322	3.26785e-06	1.29296e-05	85.8759	47.7431
2610001J05Rik	678.17	0.653642	0.0838548	7.79492	6.44479e-15	6.42478e-14	717.526	1130.58
2610002J02Rik	437.431	0.117114	0.0831228	1.40893	0.158856	0.241369	537.644	583.327
2610002M06Rik	1478.23	0.0469697	0.0591404	0.794207	0.427075	0.537655	667.07	689.254
2610005L07Rik	2785.44	-0.317787	0.0826465	-3.84514	0.000120483	0.000374125	2808.64	2254.68
2610008E11Rik	878.258	-0.637684	0.0600565	-10.6181	2.45607e-26	4.94453e-25	1096.7	704.541
2610015P09Rik	253.164	-0.27889	0.0908443	-3.06998	0.00214073	0.00530539	376.84	312.535
2610016A17Rik	0.615568	0.644071	1.907	0.337741	0.735559	NA	0.380795	0.656113
2610018G03Rik	144.678	-0.0539724	0.118162	-0.456767	0.647839	0.737998	203.192	195.62
2610020C07Rik	25.1029	-0.330631	0.277212	-1.1927	0.232986	0.331145	41.5299	32.9424
2610020H08Rik	59.8855	0.114714	0.18425	0.622601	0.533547	0.638295	136.066	147.822
2610027K06Rik	17.3368	-1.10849	0.273047	-4.0597	4.91349e-05	0.000162723	58.5717	27.3482
2610028E06Rik	3.44233	1.82069	1.03416	1.76055	0.0783146	0.132712	0.563324	2.12572
2610028H24Rik	1.62122	-0.349298	1.02808	-0.339759	0.734038	0.807208	1.76767	1.41451
2610034B18Rik	596.126	-0.335803	0.0513668	-6.53736	6.26123e-11	4.3136e-10	909.512	717.874
2610034M16Rik	37.8658	0.20801	0.428343	0.485616	0.627239	0.720309	6.36169	6.35563
2610035D17Rik	221.146	-0.394327	0.154945	-2.54495	0.0109293	0.0231199	90.7561	67.2754
2610035F20Rik	141.051	-0.420205	0.116502	-3.60685	0.000309942	0.000898186	402.809	301.806
2610037D02Rik	4.13256	-0.487319	0.861648	-0.565565	0.571689	0.673073	3.20978	2.33022
2610044O15Rik8	244.057	-0.250582	0.127394	-1.96698	0.0491852	0.0883929	203.281	172.784
2610100L16Rik	101.38	1.66198	0.457002	3.6367	0.000276154	0.000805789	4.3569	12.4536
2610203C20Rik	1108.72	-0.257741	0.111393	-2.31381	0.0206782	0.0410435	2479.29	2073.6
2610203C22Rik	29.1625	1.59978	0.308803	5.18059	2.21187e-07	1.02794e-06	16.4242	50.5782
2610206C17Rik	21.0837	-0.223738	0.278255	-0.804077	0.421353	0.53204	42.6445	36.4697
2610207O16Rik	29.9877	-0.755793	0.388401	-1.94591	0.0516655	0.0922804	8.75529	5.3948
2610301B20Rik	991.984	-0.262652	0.0781291	-3.36177	0.000774444	0.00209192	826.931	688.882
2610305D13Rik	171.068	0.0510457	0.133152	0.383363	0.701451	0.780684	449.298	466.38
2610306M01Rik	167.295	-0.446866	0.148784	-3.00346	0.00266925	0.00648067	158.843	116.113
2610307P16Rik	11.4918	-0.44378	0.363701	-1.22018	0.222397	0.318943	31.5485	23.2522
2610316D01Rik	71.7809	0.840066	0.558062	1.50533	NA	NA	6.7274	11.0317
2610318N02Rik	21.6676	2.03453	0.298786	6.80932	9.80603e-12	7.37214e-11	10.984	45.9606
2610507B11Rik	9355.84	0.279343	0.0369639	7.55717	4.11942e-14	3.87043e-13	7632.45	9263.39
2610507I01Rik	56.9677	-0.557332	0.180409	-3.08927	0.0020065	0.00499533	82.097	56.4524
2610524H06Rik	369.799	0.285471	0.0929533	3.07113	0.00213252	0.00528644	227.329	276.45
2610528A11Rik	4.93559	0.95259	0.607415	1.56827	0.116818	0.186425	3.06262	5.62528
2610528J11Rik	1.50096	0.383787	1.09292	0.351156	0.725471	0.800529	2.32886	3.23507
2700029M09Rik	1086.9	1.11153	0.0644466	17.2473	1.17317e-66	7.38065e-65	648.839	1405.78
2700038G22Rik	33.0009	0.337717	0.200997	1.68021	0.0929165	0.153899	50.9744	63.5411
2700046A07Rik	13.3219	-0.100775	0.324621	-0.310437	0.756228	0.82455	18.4137	16.4945
2700046G09Rik	77.0602	-0.145909	0.140266	-1.04023	0.298234	0.404142	107.604	96.9379
2700049A03Rik	308.406	-0.298245	0.0840844	-3.54697	0.000389686	0.00110908	384.509	313.462
2700054A10Rik	115.495	-0.433571	0.168092	-2.57937	0.00989806	0.0211475	101.271	73.9041
2700060E02Rik	1610.87	0.228176	0.0623631	3.65884	0.000253363	0.000743714	1806.43	2118.9
2700062C07Rik	333.684	0.266931	0.103373	2.58221	0.00981692	0.0210007	274.219	327.971
2700069I18Rik	20.0657	-0.695655	0.257572	-2.70081	0.00691699	0.0153654	45.257	27.6272
2700070H01Rik	2.45889	0.293848	1.12116	0.262092	0.79325	0.85453	0.770277	0.882908
2700081O15Rik	2385.75	-0.589961	0.0729016	-8.09257	5.84169e-16	6.30266e-15	3255.88	2161.26
2700086A05Rik	1.6276	0.374876	1.62004	0.231399	0.817005	0.872678	0.380795	0.492509
2700089E24Rik	4107	-0.39872	0.044074	-9.04661	1.47479e-19	2.01494e-18	3440.64	2608.99
2700089I24Rik	0.165496	0	5.20164	0	1	NA	0	0
2700094K13Rik	382.133	0.601181	0.106861	5.62582	1.84631e-08	9.82062e-08	395.592	599.977
2700097O09Rik	143.061	0.0215329	0.136192	0.158107	0.874372	0.912955	122.217	123.667
2700099C18Rik	52.6542	1.17192	0.241224	4.85822	1.18448e-06	4.99829e-06	26.7688	61.0115
2810001G20Rik	200.356	-0.303943	0.110212	-2.75781	0.00581898	0.013165	172.697	139.656
2810002D19Rik	59.3696	-0.426994	0.152005	-2.80908	0.00496832	0.0113745	88.2386	65.8596
2810004N23Rik	520.703	0.475672	0.0720293	6.60388	4.00543e-11	2.81787e-10	511.79	713.603
2810006K23Rik	342.18	-0.198072	0.0943552	-2.09921	0.0357982	0.0668909	320.394	278.873
2810007J24Rik	0.156787	-2.20269	5.16595	-0.426387	0.669826	NA	0.621014	0
2810008D09Rik	568.893	-0.285344	0.120078	-2.37632	0.0174862	0.0352985	796.566	651.419
2810013P06Rik	496.116	-0.471578	0.0789949	-5.96972	2.37658e-09	1.39743e-08	604.699	435.004
2810021J22Rik	315.136	-0.391216	0.0924266	-4.23272	2.30878e-05	8.07551e-05	294.17	222.202
2810025M15Rik	536.903	0.293746	0.0762264	3.8536	0.000116393	0.000362212	712.811	875.53
2810029C07Rik	154.247	-0.260258	0.143816	-1.80965	0.0703498	0.120932	82.5153	68.3389
2810032G03Rik	178.392	-0.149832	0.108948	-1.37526	0.169052	0.254124	119.813	108.031
2810047C21Rik1	9.07945	0.0530958	0.470474	0.112856	0.910145	0.939247	12.1946	12.5154
2810049E08Rik	38.8933	1.6027	0.962582	1.665	0.0959133	0.158062	0.625279	1.23247
2810055G20Rik	108.059	-0.173998	0.151161	-1.15108	0.249701	0.350303	246.407	218.772
2810403A07Rik	1892.88	0.0550469	0.0745223	0.738663	0.460112	0.569543	2008.37	2086.36
2810403D21Rik	15.949	0.352616	0.338187	1.04267	0.297103	0.403089	20.5246	26.5595
2810404M03Rik	3.79829	-0.509478	1.07561	-0.473663	0.63574	0.727464	1.01492	0.75749
2810405F15Rik	7.32008	1.46443	0.73611	1.98942	0.0466549	0.0844154	3.0428	7.77422
2810408A11Rik	13.9929	-0.882938	0.345228	-2.55755	0.0105412	0.0223753	29.7386	16.6402
2810408I11Rik	15.6168	1.81291	0.293121	6.18485	6.21604e-10	3.86366e-09	13.0692	46.6891
2810408M09Rik	669.844	0.991293	0.0681326	14.5495	5.88692e-48	2.48586e-46	495.581	984.433
2810410L24Rik	167.965	-0.596487	0.130539	-4.56941	4.89096e-06	1.88297e-05	320.2	210.794
2810417H13Rik	129.986	2.17316	0.179664	12.0957	1.11342e-33	2.99627e-32	129.272	583.208
2810428I15Rik	1280.84	0.526292	0.0782706	6.724	1.76797e-11	1.2967e-10	1072.52	1543.89
2810429I04Rik	16.7196	0.169776	0.561442	0.302394	0.762352	0.829078	5.01232	5.08243
2810433D01Rik	59.0371	-0.363141	0.200374	-1.81231	0.0699376	0.120312	191.09	148.806
2810442I21Rik	14.8471	0.435264	0.288281	1.50986	0.13108	0.20552	29.73	40.5152
2810442N19Rik	5.50017	-0.10569	0.595249	-0.177556	0.859072	0.902769	8.45472	8.20049
2810454H06Rik	25.4293	-0.448766	0.319144	-1.40615	0.159679	0.242426	37.4693	27.4856
2810459M11Rik	232.324	0.509907	0.255841	1.99306	0.0462547	0.0838546	46.7117	65.9648
2810468N07Rik	407.144	-0.826431	0.123877	-6.67138	2.5341e-11	1.82201e-10	123.68	68.4689
2810471M01Rik	0.749371	-0.747205	3.07099	-0.243311	0.807765	NA	0.351951	0.195566
2810474O19Rik	897.158	0.628129	0.0942264	6.66617	2.62564e-11	1.88564e-10	1594.22	2466.7
2900005J15Rik	138.761	0.222984	0.160989	1.38509	0.166025	0.250301	83.4209	99.1595
2900008C10Rik	135.756	-0.378008	0.126612	-2.98557	0.00283048	0.00684002	92.3248	71.8698
2900009J06Rik	8.7369	-0.17472	0.557742	-0.313263	0.754081	0.822881	3.68902	3.17404
2900011O08Rik	5086.74	1.4643	0.317534	4.61149	3.99801e-06	1.56082e-05	91.7118	251.759
2900026A02Rik	2641.68	-0.78428	0.0724349	-10.8274	2.5537e-27	5.36738e-26	1581.04	917.012
2900041M22Rik	20.3174	-0.646675	0.310465	-2.08293	0.0372578	0.0692706	44.3989	28.6482
2900052N01Rik	804.486	0.713774	0.48329	1.47691	NA	NA	30.8411	49.5505
2900055J20Rik	99.0169	0.182762	0.650454	0.280976	0.778729	0.842326	1.77864	1.63955
2900056M20Rik	880.871	-0.491134	0.0944849	-5.19802	2.01426e-07	9.39384e-07	526.437	374.552
2900057B20Rik	1.5411	-0.234925	0.927089	-0.253401	0.799958	0.859697	4.99513	4.25144
2900060B14Rik	0.976845	-1.85268	1.51648	-1.2217	0.221821	0.318243	1.38687	0.437409
2900076A07Rik	209.208	-0.437804	0.120714	-3.62678	0.000286979	0.000834758	252.912	186.905
2900079G21Rik	185.195	1.4497	0.72053	2.012	NA	NA	6.98363	18.505
2900092C05Rik	0.155143	1.01629	5.19358	0.195682	0.844859	NA	0	0.202753
2900092D14Rik	306.936	-0.250445	0.226926	-1.10364	0.269749	0.373249	30.6587	24.9915
2900097C17Rik	37219	-0.194667	0.0398895	-4.88015	1.06007e-06	4.5039e-06	11614.7	10150.3
3000002C10Rik	89.4123	-0.306415	0.168413	-1.81943	0.0688463	0.118698	88.1296	71.4011
3010001F23Rik	58.7947	-0.46743	0.208793	-2.23873	0.0251734	0.0489076	54.4887	38.9287
3010026O09Rik	201.479	-0.242021	0.146175	-1.6557	0.0977825	0.160687	106.027	89.2942
3010033K07Rik	1.23569	0.370858	1.03134	0.359587	0.719156	0.795143	2.97856	3.84509
3100003L05Rik	1.71644	-0.986588	1.05878	-0.931813	0.351433	0.460451	2.60711	1.27404
3110001I22Rik	66.9736	0.730237	0.18941	3.85532	0.000115577	0.000360155	76.9102	128.491
3110002H16Rik	767.268	0.172767	0.0598748	2.88547	0.00390828	0.00915472	598.844	675.501
3110007F17Rik	0.0503051	0	5.20164	0	1	NA	0	0
3110009E18Rik	46.8425	-0.39442	0.174873	-2.25546	0.0241044	0.0470665	66.4404	50.7183
3110009F21Rik	2.07244	1.37602	1.69227	0.813121	0.416149	0.527178	0	0.517397
3110015C05Rik	0.595625	0.61886	2.11025	0.293265	0.76932	NA	0	0.218704
3110021A11Rik	11.5305	-0.224861	0.364866	-0.616283	0.537708	0.642324	12.6715	10.7799
3110021N24Rik	224.774	-0.555011	0.133252	-4.16514	3.11167e-05	0.000106264	141.215	94.8021
3110035E14Rik	8930.8	1.93115	0.108036	17.875	1.8458e-71	1.27779e-69	108.53	414.54
3110039I08Rik	9.21569	-1.16676	0.410089	-2.84513	0.00443931	0.0102809	12.8706	5.38344
3110039M20Rik	74.6556	1.66743	0.680349	2.45085	0.0142521	0.0292939	1.21318	2.80097
3110040N11Rik	252.286	0.351662	0.113333	3.10291	0.00191629	0.00478738	293.151	375.245
3110043O21Rik	883.655	0.664916	0.0850179	7.8209	5.24485e-15	5.2652e-14	537.797	855.509
3110045C21Rik	3.85457	-0.303033	0.719267	-0.421309	0.67353	0.75822	3.27922	2.84762
3110052M02Rik	431.785	-0.243082	0.0668258	-3.63754	0.000275252	0.000803283	447.534	378.52
3110056K07Rik	167.726	-0.362749	0.104973	-3.45565	0.000548973	0.00152014	254.733	198.085
3110057O12Rik	289.107	-0.478804	0.113794	-4.20762	2.58074e-05	8.94278e-05	217.634	157.091
3110062M04Rik	122.49	-0.0961112	0.109036	-0.881463	0.378067	0.488813	169.264	159.261
3110070M22Rik	5.37443	-1.45027	0.741186	-1.95669	0.0503839	0.0902075	7.95013	2.84604
3110079O15Rik	7.12725	-0.64958	0.833736	-0.77912	0.435909	0.546095	1.62267	0.95396
3110082I17Rik	340.181	0.459502	0.106489	4.31501	1.59594e-05	5.69886e-05	320.412	440.753
3110082J24Rik	23.4401	0.600251	0.612839	0.979459	0.327353	0.435495	2.04115	2.13767
3110099E03Rik	2.76176	0.146929	1.1978	0.122666	0.902372	0.933607	0.734879	0.858866
3200001D21Rik	19.8462	0.454037	0.436105	1.04112	0.29782	0.403727	4.62729	6.45449
3300002I08Rik	28.6195	-0.530613	0.269437	-1.96934	0.048914	0.0879649	28.0368	19.4358
3300005D01Rik	1.64922	0.658854	0.822781	0.800765	0.423268	0.533859	3.81964	6.07569
3425401B19Rik	48.4367	-0.550184	0.179298	-3.06855	0.00215102	0.00532877	160.949	109.729
3632451O06Rik	1043.2	-1.04416	0.0997344	-10.4694	1.19407e-25	2.32108e-24	511.936	245.778
3632454L22Rik	24.627	-0.285487	0.487388	-0.585748	0.558045	0.661147	4.16061	3.43976
3830403N18Rik	6.94773	0.196081	0.362155	0.541428	0.588213	0.686322	17.884	20.5187
3830406C13Rik	826.794	0.380079	0.0884644	4.29641	1.73587e-05	6.17249e-05	795.989	1038.89
3830408C21Rik	77.3447	-0.589488	0.179653	-3.28125	0.00103347	0.00272636	60.7486	40.6833
3830417A13Rik	0.0885135	-0.844135	5.20164	-0.162283	0.871083	NA	0.211374	0
3930402G23Rik	11.3848	-0.120592	0.452242	-0.266654	0.789736	0.851512	15.2124	13.6278
4430402I18Rik	95.1665	-0.248255	0.173358	-1.43203	0.152135	0.232943	75.5548	64.1495
4631405J19Rik	22.0559	-0.413042	0.237856	-1.73652	0.0824722	0.138945	72.5648	54.2794
4632415L05Rik	1108.48	-0.409889	0.0500772	-8.18515	2.71954e-16	2.9931e-15	1160.96	870.435
4632427E13Rik	23.2538	-0.111961	0.297786	-0.375979	0.706933	0.785128	27.4842	25.7154
4632428C04Rik	26.0488	-0.825265	0.217039	-3.80238	0.000143315	0.000439022	50.7547	28.4849
4632428N05Rik	1652.41	1.08653	0.114745	9.46909	2.82299e-21	4.27396e-20	2370.03	5034.44
4632434I11Rik	29.6861	1.44313	0.281555	5.12559	2.9661e-07	1.35313e-06	29.6117	81.332
4732416N19Rik	3.52898	0.239255	0.763886	0.313207	0.754123	0.822881	2.92087	3.31101
4732456N10Rik	0.537778	-1.843	1.79857	-1.02471	0.305501	NA	1.24843	0.320081
4732471J01Rik	146.201	-0.176071	0.133244	-1.32142	0.186362	0.275711	68.2523	59.9362
4732490B19Rik	0.659338	0.506834	2.1872	0.231727	0.81675	NA	0.20482	0.320081
4732491K20Rik	102.348	-0.510671	0.174121	-2.93286	0.00335857	0.00797644	73.2303	50.4421
4831440E17Rik	149.585	-0.516954	0.143987	-3.59027	0.00033033	0.000952378	149.572	104.204
4833403I15Rik	48.1721	-0.154789	0.211794	-0.73085	0.464871	0.574098	75.6971	68.9629
4833411C07Rik	11.0229	0.345613	0.392723	0.880043	0.378836	0.489501	10.3357	13.2158
4833412C05Rik	5.74755	-0.936805	0.714676	-1.31081	0.189922	0.280111	5.43241	2.84677
4833417C18Rik	11.3346	-0.529896	0.367992	-1.43997	0.149877	0.230099	19.7111	13.7787
4833418N02Rik	29.9734	-0.482083	0.240729	-2.00259	0.0452208	0.0822044	57.5964	41.9274
4833419F23Rik	13.867	1.7919	0.356059	5.03261	4.83856e-07	2.14482e-06	15.1937	52.3823
4833420G17Rik	340.656	-0.415913	0.128828	-3.22843	0.0012447	0.00323049	494.991	371.291
4833422C13Rik	59.1756	-0.41001	0.205779	-1.99248	0.0463184	0.0839538	43.6306	33.4343
4833423E24Rik	7.89152	-0.926705	0.508168	-1.82362	0.06821	0.117753	20.5341	11.0622
4833424O15Rik	1241.28	0.413297	0.551585	0.749291	NA	NA	83.2005	109.949
4833427F10Rik	0.714249	0.191391	1.91359	0.100017	0.920331	NA	1.67458	1.93015
4833427G06Rik	38.1712	-0.236156	0.265619	-0.88908	0.37396	0.484141	117.959	100.208
4833428L15Rik	1.04187	-0.113181	1.70266	-0.0664732	0.947001	0.964666	0.211374	0.218704
4833439L19Rik	3939.99	-0.170249	0.0409903	-4.1534	3.27576e-05	0.000111377	3371.54	2991.11
4921501E09Rik	0.166746	-0.844135	5.20164	-0.162283	0.871083	NA	0.20482	0
4921504A21Rik	61.6706	-0.0466484	0.211775	-0.220273	0.825658	0.878518	31.4851	30.2499
4921504E06Rik	0.446035	0.636819	4.57464	0.139206	0.889287	NA	0	0.258699
4921506M07Rik	0.906833	-1.06725	1.43954	-0.741386	0.458459	NA	0.763723	0.477403
4921507L20Rik	25.5675	0.403615	0.306782	1.31564	0.188294	0.27811	19.6132	25.8302
4921507P07Rik	24.2397	-0.291834	0.242689	-1.2025	0.22917	0.326676	30.5418	25.427
4921508D12Rik	0.129983	1.53987	5.18606	0.296924	0.766524	NA	0	0.398319
4921509C19Rik	0.997229	0	1.83181	0	1	1	0	0
4921509O07Rik	1.07373	-0.0165185	1.38233	-0.0119498	0.990466	0.995598	1.65365	1.61799
4921511C10Rik	4.49868	1.01832	0.939599	1.08378	0.278461	0.383032	0.792568	1.83053
4921511C20Rik	0	NA	NA	NA	NA	NA	0	0
4921511H03Rik	0.173237	0.575312	5.19984	0.11064	0.911901	NA	0	0.101376
4921511I17Rik	0.816907	-0.132181	1.70111	-0.0777025	0.938065	NA	0.211374	0.101376
4921511M17Rik	0	NA	NA	NA	NA	NA	0	0
4921513I03Rik	1.80801	0.616241	0.85075	0.724351	0.46885	0.578054	3.10127	4.73518
4921515E04Rik	0.145227	0	5.20164	0	1	NA	0	0
4921517D22Rik	0.0293292	-0.844135	5.20164	-0.162283	0.871083	NA	0.175975	0
4921524J17Rik	385.301	-0.125668	0.0847536	-1.48275	0.138142	0.21492	369.672	338.64
4921524L21Rik	0.276449	0.637564	4.9414	0.129025	0.897338	NA	0	0.258699
4921525O09Rik	0.866367	0.512712	1.86228	0.275315	0.783075	NA	0.175975	0.296943
4921529L05Rik	0.151422	2.62165	5.14408	0.509645	0.6103	NA	0	0.90853
4921530L21Rik	1.88619	0.404391	1.77006	0.228461	0.819288	0.873663	0.175975	0.202753
4921531C22Rik	86.557	-0.503649	0.157396	-3.19988	0.00137484	0.0035421	157.824	111.117
4921531P14Rik	0.16564	0	5.20164	0	1	NA	0	0
4921533I20Rik	0.0908669	-0.844135	5.20164	-0.162283	0.871083	NA	0.20482	0
4921534H16Rik	0.328679	0	4.7457	0	1	NA	0	0
4921536K21Rik	20.9154	-0.28016	0.292047	-0.959297	0.337409	0.445863	36.6979	30.4743
4921539E11Rik	0.337813	1.21878	3.93972	0.309358	0.757049	NA	0	0.296943
4922502D21Rik	0.0795672	1.63309	5.18291	0.315091	0.752693	NA	0	0.477403
4922502H24Rik	0	NA	NA	NA	NA	NA	0	0
4922502N22Rik	0.596208	-0.730954	2.25625	-0.323969	0.745962	NA	0.558903	0.320081
4930401C15Rik	0.58905	0.754006	2.28017	0.33068	0.740886	NA	0.211374	0.414271
4930401O10Rik	0	NA	NA	NA	NA	NA	0	0
4930401O12Rik	0.0377504	0	5.20164	0	1	NA	0	0
4930402F06Rik	0.349184	-0.0970702	2.43764	-0.0398213	0.968236	NA	0.20482	0.195566
4930402F11Rik	0.178492	-0.146025	5.19984	-0.0280827	0.977596	NA	0.211374	0.101376
4930402H24Rik	2129.55	-0.158348	0.0722274	-2.19235	0.0283541	0.0544115	1538.86	1378.44
4930402K13Rik	0	NA	NA	NA	NA	NA	0	0
4930404A05Rik	0.17536	1.61174	5.18376	0.310922	0.75586	NA	0	0.437409
4930404A10Rik	0.185764	1.22765	5.1696	0.237475	0.812288	NA	0.211374	0.562828
4930404H11Rik	1.1064	-0.754106	1.43124	-0.526892	0.598269	0.695007	2.57547	1.48308
4930404I05Rik	27.0473	-0.175889	0.260575	-0.675004	0.499674	0.60749	27.5666	24.8045
4930404N11Rik	676.441	0.110077	0.070729	1.55631	0.119634	0.189962	638.041	687.621
4930405A10Rik	0	NA	NA	NA	NA	NA	0	0
4930405A21Rik	19.5131	-0.279351	0.23283	-1.19981	0.230214	0.327906	44.5503	36.9258
4930405D11Rik	1.07883	-0.0502196	1.57451	-0.0318953	0.974556	0.984655	1.728	1.7132
4930405J17Rik	1.41863	1.82355	1.62403	1.12285	0.261501	0.363815	0	0.515647
4930405L22Rik	0.0703448	0.637998	5.19884	0.122719	0.902329	NA	0	0.195566
4930406D18Rik	0.109638	-0.844135	5.20164	-0.162283	0.871083	NA	0.20482	0
4930407I10Rik	0.046167	0	5.20164	0	1	NA	0	0
4930412B13Rik	0.188786	-1.3833	4.25856	-0.324827	0.745312	NA	0.594302	0.218704
4930412C18Rik	21.4988	-0.86787	0.368182	-2.35718	0.0184145	0.0369625	14.0749	8.00657
4930412D23Rik	0	NA	NA	NA	NA	NA	0	0
4930412O13Rik	2.84212	-0.187473	0.608189	-0.308247	0.757894	0.826048	6.81344	6.2037
4930413E15Rik	0.473691	0.329121	2.66067	0.123698	0.901554	NA	0.20482	0.202753
4930413F20Rik	6.89374	-0.750563	0.470655	-1.59472	0.110775	0.178309	8.83357	5.23573
4930413G21Rik	710.783	-0.223231	0.109462	-2.03935	0.0414151	0.0760208	606.506	517.719
4930413M19Rik	0	NA	NA	NA	NA	NA	0	0
4930414L22Rik	395.807	-0.363125	0.0857564	-4.23437	2.29193e-05	8.01961e-05	238.672	183.102
4930414N06Rik	1.31546	2.49218	1.46041	1.7065	0.0879157	0.146861	0	0.821526
4930415F15Rik	2.82302	-0.432887	0.741377	-0.583895	0.559291	0.662014	4.30576	3.12584
4930415L06Rik	0	NA	NA	NA	NA	NA	0	0
4930415O20Rik	5.23159	-0.60173	0.572922	-1.05028	0.293589	0.399562	9.1167	5.7658
4930417O13Rik	0.877528	1.83902	1.60675	1.14455	0.252394	NA	0.387349	1.39929
4930417O22Rik	1.0361	-0.77377	1.51803	-0.509719	0.610248	0.705622	0.585616	0.320081
4930419G24Rik	11.7557	-1.19354	1.22431	-0.974864	0.329628	0.437983	0.838942	0.296943
4930423M02Rik	0.583072	-1.31458	1.93578	-0.679099	0.497075	NA	1.00165	0.414271
4930425K10Rik	0.458208	0.623638	2.39206	0.260712	0.794315	NA	0	0.258699
4930425O10Rik	0.307233	-0.781865	3.34161	-0.233979	0.815001	NA	0.380795	0.218704
4930426D05Rik	19.4539	-1.35951	0.386551	-3.51701	0.000436433	0.00122935	26.5509	10.688
4930426L09Rik	16.3419	0.20517	0.404678	0.506995	0.612158	0.7072	17.4529	20.1441
4930427A07Rik	82.0244	0.867111	0.151987	5.70515	1.1624e-08	6.31822e-08	88.7665	163.369
4930428D18Rik	0	NA	NA	NA	NA	NA	0	0
4930428E07Rik	0.611733	-0.844145	2.10791	-0.400466	0.688813	NA	0.206953	0
4930428G15Rik	0.034033	0	5.20164	0	1	NA	0	0
4930428O21Rik	0	NA	NA	NA	NA	NA	0	0
4930429B21Rik	222.685	-0.801734	0.280899	-2.85417	0.00431492	0.0100178	15.6675	9.11729
4930429D17Rik	1.12211	-2.17174	1.59495	-1.36163	0.173313	0.25942	1.54284	0.296943
4930429F11Rik	0	NA	NA	NA	NA	NA	0	0
4930429F24Rik	30.9866	-0.469343	0.32349	-1.45087	0.146816	0.226044	36.1645	26.4581
4930430A15Rik	0.118128	-0.0833365	5.19884	-0.0160298	0.987211	NA	0.211374	0.195566
4930430D24Rik	0	NA	NA	NA	NA	NA	0	0
4930430F08Rik	367.528	-0.4232	0.094794	-4.46441	8.02879e-06	3.00346e-05	211.392	157.986
4930430F21Rik	0.377884	1.59333	3.29437	0.483653	0.628632	NA	0	0.477403
4930430J02Rik	3.64862	0.308678	0.681487	0.452948	0.650586	0.740268	3.60155	4.62294
4930431F12Rik	0.0686288	-1.61631	5.19773	-0.310965	0.755827	NA	0.411773	0
4930431P03Rik	4.34507	-0.631215	0.468403	-1.34759	0.177791	0.265014	12.7527	8.45484
4930432J09Rik	0.267831	-0.263136	2.85872	-0.0920469	0.926661	NA	0.418327	0.320081
4930432K21Rik	74.9655	-0.203525	0.212626	-0.957195	0.338469	0.446924	40.2028	34.015
4930432M17Rik	0.034033	0	5.20164	0	1	NA	0	0
4930433B08Rik	0.0690451	1.54651	5.1859	0.298215	0.765539	NA	0	0.414271
4930433I11Rik	0.0459266	0	5.20164	0	1	NA	0	0
4930433N12Rik	0.481319	-1.62314	2.40014	-0.676272	0.498868	NA	1.73882	0.506882
4930434J06Rik	1.00929	-1.21075	1.2913	-0.937623	0.348438	0.45717	4.25889	1.79687
4930435E12Rik	0	NA	NA	NA	NA	NA	0	0
4930438E09Rik	0.035229	-0.844135	5.20164	-0.162283	0.871083	NA	0.211374	0
4930440C22Rik	0.0463532	0	5.20164	0	1	NA	0	0
4930440I19Rik	0.710263	3.23473	2.2126	1.46196	0.143753	NA	0.175975	2.30793
4930441J16Rik	0.0799596	0	5.20164	0	1	NA	0	0
4930442J19Rik	0	NA	NA	NA	NA	NA	0	0
4930442L01Rik	0.046167	0	5.20164	0	1	NA	0	0
4930443O20Rik	3.17079	-0.929445	0.6321	-1.47041	0.141451	0.21918	4.99087	2.73029
4930444F02Rik	3.18708	-0.128096	0.680444	-0.188253	0.850678	0.896526	3.69495	3.40151
4930444G20Rik	0.874177	0.271135	1.38704	0.195478	0.845019	NA	1.03705	1.25894
4930444M15Rik	1.94649	0.343553	1.12309	0.305899	0.759681	0.827104	0.970676	1.13986
4930444P10Rik	10.5581	-1.11332	0.564983	-1.97053	0.0487772	0.0877273	10.2925	4.87915
4930447A16Rik	0.410548	-0.253651	2.45093	-0.103492	0.917573	NA	0.422748	0.320081
4930447C04Rik	109.016	-0.20726	0.200933	-1.03149	0.302311	0.408359	141.611	122.894
4930447J18Rik	0	NA	NA	NA	NA	NA	0	0
4930447K03Rik	3.49092	0.804132	0.983317	0.817775	0.413486	0.52434	1.00379	1.61816
4930447N08Rik	8.88456	-0.656021	0.429731	-1.52658	0.126864	0.199735	10.3699	6.55151
4930448C13Rik	0.148824	0	5.20164	0	1	NA	0	0
4930448F12Rik	0.148503	0.575312	5.19984	0.11064	0.911901	NA	0	0.101376
4930448H16Rik	0.272766	-2.39386	5.15789	-0.464116	0.642565	NA	0.703901	0
4930448I06Rik	0.417132	0	3.63511	0	1	NA	0	0
4930448I18Rik	0	NA	NA	NA	NA	NA	0	0
4930448K20Rik	0	NA	NA	NA	NA	NA	0	0
4930449E01Rik	0.0906614	0.637998	5.19884	0.122719	0.902329	NA	0	0.258699
4930449E18Rik	0.159149	1.61174	5.18376	0.310922	0.75586	NA	0	0.437409
4930449I24Rik	0	NA	NA	NA	NA	NA	0	0
4930451C15Rik	37.6471	-0.261238	0.366837	-0.712136	0.476381	0.585323	81.6771	68.3665
4930451G09Rik	97.949	-0.093736	0.155864	-0.601397	0.547575	0.651479	96.4653	90.2968
4930451I11Rik	1.92403	0.590628	1.63675	0.360855	0.718208	0.794397	0	0.101376
4930452A19Rik	0.312698	-1.68613	5.11068	-0.329923	0.741458	NA	1.43878	0.437409
4930452B06Rik	124.193	-0.0944789	0.207959	-0.454315	0.649602	0.739554	24.8725	22.9303
4930452G13Rik	6.13255	-0.132718	0.703138	-0.188752	0.850287	0.896301	2.37081	2.11871
4930452N14Rik	0.967378	0	1.78718	0	1	1	0	0
4930453H23Rik	0	NA	NA	NA	NA	NA	0	0
4930453L07Rik	0.995192	-0.844144	2.56059	-0.329668	0.741651	0.813348	0.175975	0
4930453N24Rik	503.035	0.189425	0.0606682	3.12231	0.00179437	0.00450698	566.084	647.462
4930455B14Rik	0.397813	-2.19558	3.81813	-0.575042	0.565263	NA	0.618726	0
4930455C13Rik	8.99998	0.104978	0.489209	0.214587	0.830089	0.881396	7.01612	7.80048
4930455D15Rik	0.251885	-0.797034	4.12058	-0.193428	0.846624	NA	0.351951	0.101376
4930455F16Rik	0.216579	0.637999	5.19884	0.122719	0.902329	NA	0	0.218704
4930455H04Rik	0.441979	-2.43873	2.24756	-1.08506	0.277896	NA	1.1886	0.101376
4930455J16Rik	0.205393	0.637999	5.19884	0.122719	0.902329	NA	0	0.218704
4930456L15Rik	0.369785	0.324249	2.80104	0.11576	0.907843	NA	0.20482	0.202753
4930459C07Rik	0.103476	-2.20236	5.16597	-0.426322	0.669873	NA	0.620858	0
4930459L07Rik	0	NA	NA	NA	NA	NA	0	0
4930461G14Rik	2.61237	1.58214	1.18839	1.33133	0.18308	0.271658	0.623147	1.74341
4930463O16Rik	0.745773	-0.10697	1.91241	-0.0559347	0.955394	NA	0.175975	0.218704
4930465K10Rik	3.19236	-1.03994	0.785317	-1.32422	0.185429	0.274531	3.75539	1.74969
4930465M20Rik	0.0715425	1.01629	5.19358	0.195682	0.844859	NA	0	0.202753
4930467D21Rik	11.1118	0.53053	1.42818	0.371471	0.710286	0.787835	0.211374	0.320081
4930467E23Rik	5.60546	-0.247269	0.57244	-0.431956	0.665773	0.752216	7.63287	6.51836
4930467K11Rik	1.48526	1.32972	1.66061	0.800744	0.42328	0.533859	0.211374	0.696107
4930468A15Rik	0.186438	-0.0833391	5.19884	-0.0160303	0.98721	NA	0.175975	0.258699
4930469G21Rik	18.9213	-0.171475	0.578123	-0.296607	0.766767	0.832433	3.24398	2.32605
4930470H14Rik	1.58362	0.606765	1.66267	0.364935	0.71516	0.791872	0	0.195566
4930470P17Rik	6.45903	-2.56055	1.32534	-1.932	0.0533594	0.0948872	0.790436	0
4930471C04Rik	9.03947	0.491692	1.10742	0.443997	0.657045	0.744523	0.6297	0.781532
4930471G03Rik	0.629177	-1.892	1.86698	-1.0134	0.310867	NA	0.825678	0.101376
4930471M09Rik	0.64705	-0.915506	1.85733	-0.492915	0.622073	NA	0.589881	0.202753
4930473A02Rik	39.2254	0.53591	0.353237	1.51714	0.129232	0.202811	14.3851	20.5936
4930473O22Rik	0.17179	0	5.20164	0	1	NA	0	0
4930474G06Rik	0.58908	-0.137386	2.04148	-0.067297	0.946345	NA	0.20482	0.101376
4930474H20Rik	0.298174	0	4.85992	0	1	NA	0	0
4930474M22Rik	11.602	-0.00152207	0.421758	-0.00360888	0.997121	0.999805	10.3463	10.5376
4930474N05Rik	0	NA	NA	NA	NA	NA	0	0
4930474N09Rik	2.65175	-2.00326	0.989667	-2.02417	0.0429523	0.0784174	2.92971	0.828541
4930478L05Rik	1.05216	0.0753101	2.22694	0.0338177	0.973022	0.983426	0.382928	0.437409
4930478P22Rik	0.48754	-0.844144	2.73964	-0.308122	0.757989	NA	0.20482	0
4930479D17Rik	14.3806	-0.860755	0.550412	-1.56384	0.117856	0.187775	4.77346	2.53298
4930480E11Rik	0	NA	NA	NA	NA	NA	0	0
4930480G23Rik	0.248361	0	5.20164	0	1	NA	0	0
4930480K15Rik	2.54004	1.01602	1.03432	0.982312	0.325946	0.433958	0.732746	1.39052
4930480M12Rik	0.389824	-0.844138	4.65516	-0.181334	0.856106	NA	0.20482	0
4930481A15Rik	8.05628	-0.17065	0.549479	-0.310568	0.756129	0.82449	4.40952	4.02555
4930482G09Rik	2.32808	0	1.57071	0	1	1	0	0
4930483J18Rik	1.29031	1.26023	1.21355	1.03847	0.299053	0.404928	0.997389	2.35953
4930483K19Rik	34.5589	-0.234372	0.258463	-0.906791	0.364517	0.47439	22.1918	18.2876
4930483O08Rik	2.35311	0.480795	0.69335	0.693437	0.488035	0.596534	2.78914	3.89329
4930486F22Rik	0.104256	0	5.20164	0	1	NA	0	0
4930486I03Rik	0.554672	0	2.9836	0	1	NA	0	0
4930486L24Rik	17.3456	0.0300038	0.269577	0.1113	0.911379	0.940156	37.6079	38.5017
4930487D11Rik	0.226262	2.49813	4.10251	0.608927	0.542573	NA	0	0.837478
4930487H11Rik	9.82378	-0.384883	0.437171	-0.880394	0.378646	0.489357	15.679	12.193
4930488B22Rik	0	NA	NA	NA	NA	NA	0	0
4930488L21Rik	4.88035	-1.17851	1.27555	-0.923925	0.355525	0.46487	0.761591	0.360075
4930500F04Rik	0.101738	0	5.20164	0	1	NA	0	0
4930500J02Rik	2.85814	0.0128567	0.7609	0.0168967	0.986519	0.993337	6.13047	6.22351
4930500L23Rik	2.41883	-0.0349979	0.797056	-0.0439089	0.964977	0.977363	2.01444	1.83687
4930502A04Rik	0.034033	0	5.20164	0	1	NA	0	0
4930502E09Rik	2.44357	-0.202682	0.812228	-0.249538	0.802945	0.862055	2.82896	2.60487
4930502E18Rik	6.50887	-0.999922	0.454273	-2.20115	0.0277255	0.0533703	9.97239	5.21682
4930503B20Rik	3.27372	-0.414254	0.907559	-0.456448	0.648068	0.738168	4.96858	3.72686
4930503E14Rik	0.0815779	0	5.20164	0	1	NA	0	0
4930503E24Rik	0.496249	-0.0900294	3.17664	-0.0283411	0.97739	NA	0.206953	0.258699
4930503H13Rik	0.83005	-0.822711	1.67092	-0.492371	0.622457	NA	0.382928	0.218704
4930503L19Rik	216.797	0.452209	0.11516	3.9268	8.60826e-05	0.000273182	201.052	275.063
4930503O07Rik	0.0745728	-0.844135	5.20164	-0.162283	0.871083	NA	0.206953	0
4930504O13Rik	0	NA	NA	NA	NA	NA	0	0
4930505A04Rik	7.2489	-0.854673	0.54537	-1.56714	0.117081	0.18678	11.1067	6.21995
4930505G20Rik	0	NA	NA	NA	NA	NA	0	0
4930506C21Rik	63.085	-0.273118	0.218372	-1.2507	0.211043	0.305745	36.5871	29.3739
4930506M07Rik	847.087	0.982144	0.0952691	10.3092	6.40561e-25	1.19524e-23	926.947	1833.46
4930507D05Rik	17.984	-0.231873	0.475528	-0.487612	0.625825	0.719256	5.13358	4.58747
4930507D10Rik	1.36087	-2.14903	1.78131	-1.20643	0.22765	0.324926	0.598723	0
4930509E16Rik	1.12582	-1.86054	1.18731	-1.56701	0.117112	0.186813	3.33067	0.953056
4930509J09Rik	2.42559	0	1.62791	0	1	1	0	0
4930509K18Rik	0.19433	-0.844135	5.20164	-0.162283	0.871083	NA	0.211374	0
4930511A02Rik	0.301361	-0.837202	2.86841	-0.29187	0.770386	NA	0.382928	0.101376
4930511E03Rik	0.566154	-4.02402	2.5783	-1.56073	0.118588	NA	2.17808	0
4930511M06Rik	17.8588	-0.833682	0.254159	-3.28016	0.00103749	0.00273501	60.736	34.4603
4930512B01Rik	11.5375	-0.651165	0.477659	-1.36324	0.172806	0.258702	8.02643	5.38206
4930513D17Rik	0.828676	-0.971608	2.02994	-0.47864	0.632195	NA	0.614461	0.202753
4930513N10Rik	29.9356	0.119241	0.215656	0.552923	0.580316	0.679706	29.5616	32.1618
4930513O06Rik	0.181798	1.91068	5.14377	0.371456	0.710298	NA	0.175975	0.914812
4930515B02Rik	1.46131	-0.956592	0.929097	-1.02959	0.303201	0.409442	5.79654	2.97129
4930515G01Rik	30.6669	0.122951	0.276187	0.445173	0.656194	0.743967	32.623	35.1314
4930515G16Rik	0.0325944	0.637998	5.19884	0.122719	0.902329	NA	0	0.195566
4930515L03Rik	0.801773	0	1.87113	0	1	NA	0	0
4930515L19Rik	0	NA	NA	NA	NA	NA	0	0
4930517E11Rik	0.515722	-1.54773	1.9032	-0.813227	0.416088	NA	0.382928	0
4930518P08Rik	0	NA	NA	NA	NA	NA	0	0
4930519D14Rik	0.131715	0	5.20164	0	1	NA	0	0
4930519F09Rik	0.589167	0.616732	2.01016	0.306808	0.758989	NA	0	0.218704
4930519F16Rik	1.17109	-0.352283	1.27368	-0.276586	0.782098	0.84494	3.34164	2.57841
4930519F24Rik	0	NA	NA	NA	NA	NA	0	0
4930519G04Rik	2.7286	-0.95336	0.936848	-1.01762	0.308857	0.415303	2.35984	1.22686
4930519H02Rik	0.0895039	0	5.20164	0	1	NA	0	0
4930520O04Rik	18.583	-0.125129	0.340496	-0.36749	0.713254	0.79042	27.2015	25.1517
4930520P13Rik	0	NA	NA	NA	NA	NA	0	0
4930521E06Rik	0.962722	-0.335177	1.46446	-0.228874	0.818967	0.873431	1.86944	1.48556
4930522H14Rik	0.0168961	0.575312	5.19984	0.11064	0.911901	NA	0	0.101376
4930522O17Rik	0.157895	1.50479	5.18693	0.290111	0.771732	NA	0	0.391132
4930523C07Rik	146.431	-0.156376	0.141213	-1.10737	0.268133	0.371268	377.282	339.436
4930523O13Rik	0.202229	0	5.20164	0	1	NA	0	0
4930524B15Rik	1.33039	-1.56548	1.20149	-1.30295	0.192593	0.283202	1.50958	0.555641
4930524C18Rik	0.396033	0	3.25637	0	1	NA	0	0
4930524N10Rik	0	NA	NA	NA	NA	NA	0	0
4930524O05Rik	0.51436	0	2.74478	0	1	NA	0	0
4930524O08Rik	0.352391	0.627744	2.73524	0.229503	0.818478	NA	0	0.195566
4930525D18Rik	0.126755	0.637998	5.19884	0.122719	0.902329	NA	0	0.218704
4930525G20Rik	27.4538	-0.904812	0.28655	-3.15761	0.0015907	0.00404286	23.4421	12.4699
4930525M21Rik	0.195889	0	5.20164	0	1	NA	0	0
4930526I15Rik	344.495	-0.00253936	0.0928406	-0.0273518	0.978179	0.987298	401.448	400.194
4930526L06Rik	3.02273	0.105076	0.617279	0.170225	0.864834	0.906605	7.6678	8.30115
4930527F14Rik	0.600591	-1.25149	1.8774	-0.666612	0.50502	NA	0.8301	0.360075
4930527G23Rik	0.0377504	0	5.20164	0	1	NA	0	0
4930528A17Rik	15.3283	-0.481803	0.50699	-0.950321	0.341949	0.450567	6.17861	4.78744
4930528D03Rik	1.22522	-1.11209	1.44408	-0.770104	0.441238	0.551348	0.827967	0.391132
4930528P14Rik	0.102032	0	5.20164	0	1	NA	0	0
4930529C04Rik	7.43963	-0.552525	0.523177	-1.05609	0.290925	0.396575	8.19849	5.3061
4930529K09Rik	0.229856	0	5.05131	0	1	NA	0	0
4930529L06Rik	0	NA	NA	NA	NA	NA	0	0
4930529M08Rik	52.2465	-0.465074	0.214631	-2.16685	0.0302464	0.0576507	96.1039	70.0336
4930532M18Rik	0.489719	0.62748	2.7088	0.231645	0.816814	NA	0	0.195566
4930533B01Rik	1.03722	-0.502027	1.17702	-0.426524	0.669726	0.755349	1.71882	1.22686
4930533P14Rik	0	NA	NA	NA	NA	NA	0	0
4930538K18Rik	45.597	-0.365856	0.302834	-1.20811	0.227006	0.32418	14.5444	11.2379
4930539C22Rik	0	NA	NA	NA	NA	NA	0	0
4930539E08Rik	163.797	0.604773	0.339831	1.77963	0.075137	0.128074	10.0255	14.1377
4930539J05Rik	166.276	0.326544	0.156408	2.08777	0.0368189	0.0685642	119.691	149.386
4930539M17Rik	0.731891	0.512215	1.88332	0.271974	0.785642	NA	0.206953	0.320081
4930539N22Rik	0.84143	0.612798	1.85324	0.330663	0.740899	NA	0	0.258699
4930540M03Rik	0.129349	2.3845	5.15178	0.462849	0.643473	NA	0	0.776096
4930542C21Rik	0.225737	0.997531	5.1509	0.193661	0.846441	NA	0.211374	0.517397
4930542D17Rik	0.677002	0.665604	1.93072	0.344744	0.730287	NA	0.387349	0.672969
4930543E12Rik	0.402259	0.503639	2.48036	0.203051	0.839096	NA	0.175975	0.296943
4930544D05Rik	1.06642	1.18668	1.32325	0.896795	0.369829	0.479686	0.621014	1.30437
4930544G11Rik	0	NA	NA	NA	NA	NA	0	0
4930544M13Rik	0.111115	1.50479	5.18693	0.290111	0.771732	NA	0	0.391132
4930545E07Rik	0	NA	NA	NA	NA	NA	0	0
4930545H06Rik	0.536811	0	2.63253	0	1	NA	0	0
4930545L23Rik	0.825925	-3.01213	1.41583	-2.12747	0.0333813	NA	1.80962	0.218704
4930546C10Rik	0.877132	-0.869845	1.7443	-0.498678	0.618006	NA	0.40964	0.101376
4930546K05Rik	3.63437	-0.769597	1.25845	-0.611544	0.540839	0.645071	0.825835	0.304129
4930547E08Rik	2.34109	0.763911	1.03703	0.736636	0.461344	0.570726	2.41489	3.99908
4930547E14Rik	0.315627	0.631863	3.26368	0.193605	0.846486	NA	0	0.195566
4930548G14Rik	0.203563	0	5.20164	0	1	NA	0	0
4930548H24Rik	0.290508	-0.240179	3.95752	-0.0606893	0.951607	NA	0.634122	0.522833
4930548J01Rik	0	NA	NA	NA	NA	NA	0	0
4930548K13Rik	0.199117	0	5.20164	0	1	NA	0	0
4930549C01Rik	0.147221	0	5.20164	0	1	NA	0	0
4930549G23Rik	7.6057	-0.204436	0.4893	-0.417812	0.676084	0.760544	6.24356	5.48989
4930550C14Rik	7.02368	-0.587518	0.425631	-1.38035	0.16748	0.252127	16.8756	11.4242
4930550L24Rik	0.455867	0.403019	3.05079	0.132103	0.894903	NA	0.40964	0.522833
4930552N02Rik	0.159853	0	5.20164	0	1	NA	0	0
4930552P12Rik	2.97833	2.9132	1.09811	2.65291	0.00798011	0.0174686	0.819281	6.15477
4930553E22Rik	0.247751	0	4.06485	0	1	NA	0	0
4930554C24Rik	0	NA	NA	NA	NA	NA	0	0
4930555B11Rik	0.57743	0	2.551	0	1	NA	0	0
4930555G01Rik	1.26975	0	1.89549	0	1	1	0	0
4930556C24Rik	0.0400807	0	5.20164	0	1	NA	0	0
4930556G01Rik	0.571687	-2.02628	2.46445	-0.822203	0.410961	NA	0.908721	0.218704
4930556J02Rik	0.0400807	0	5.20164	0	1	NA	0	0
4930556M19Rik	36.9623	-0.344963	0.167117	-2.0642	0.0389985	0.0722682	103.873	81.6479
4930556N09Rik	0.857923	1.73113	2.19028	0.790366	0.429314	NA	0	0.405505
4930557A04Rik	0.0333982	0	5.20164	0	1	NA	0	0
4930557J02Rik	0.413204	0.854266	2.61813	0.326289	0.744206	NA	0.627568	1.15037
4930558C23Rik	0	NA	NA	NA	NA	NA	0	0
4930558G05Rik	0	NA	NA	NA	NA	NA	0	0
4930558J18Rik	1.7163	0.407579	0.708822	0.575009	0.565285	0.667517	3.57057	4.79288
4930558K02Rik	1.84724	-3.15088	1.36855	-2.30235	0.0213155	0.042178	1.97888	0.258699
4930562C15Rik	14.9398	-0.222556	0.356394	-0.624468	0.53232	0.637238	14.0312	11.7917
4930562F07Rik	0.78214	0.300196	1.6012	0.187482	0.851283	NA	1.84273	2.29899
4930563D23Rik	3.38818	-0.00600806	0.740284	-0.00811588	0.993525	0.997435	5.9945	6.04463
4930563E18Rik	5.03217	-0.396854	0.50324	-0.788597	0.430347	0.540756	10.649	8.26556
4930563E22Rik	53.576	-0.520855	0.211488	-2.46281	0.0137853	0.0284631	37.5683	26.0551
4930563F08Rik	0.355064	0.634634	3.83888	0.165317	0.868694	NA	0	0.195566
4930563M20Rik	0.17505	0.638002	5.19884	0.12272	0.902329	NA	0	0.258699
4930564B18Rik	0.0341367	-0.844135	5.20164	-0.162283	0.871083	NA	0.20482	0
4930564C03Rik	0.035229	-0.844135	5.20164	-0.162283	0.871083	NA	0.211374	0
4930564D02Rik	0.0364507	0.637998	5.19884	0.122719	0.902329	NA	0	0.218704
4930565D16Rik	0	NA	NA	NA	NA	NA	0	0
4930565N06Rik	14.2909	-0.880078	0.428694	-2.05293	0.0400793	0.0739324	40.6197	22.24
4930567H12Rik	0.382673	0.381352	2.72253	0.140073	0.888603	NA	0.614461	0.81434
4930567H17Rik	0	NA	NA	NA	NA	NA	0	0
4930567J20Rik	0.0168961	0.575312	5.19984	0.11064	0.911901	NA	0	0.101376
4930567K20Rik	0	NA	NA	NA	NA	NA	0	0
4930568D16Rik	0.320019	-1.61035	3.305	-0.487246	0.626084	NA	0.411773	0
4930568E12Rik	0	NA	NA	NA	NA	NA	0	0
4930568G15Rik	1.77045	-0.116907	1.60082	-0.0730295	0.941783	0.960822	0.206953	0.218704
4930570G19Rik	183.202	-0.434293	0.18598	-2.33516	0.0195349	0.0390362	101.342	73.3775
4930571K23Rik	0	NA	NA	NA	NA	NA	0	0
4930571O06Rik	0.304826	-1.39496	2.42965	-0.574139	0.565874	NA	0.594302	0.195566
4930572K03Rik	0	NA	NA	NA	NA	NA	0	0
4930572O03Rik	2.58938	1.22747	0.747697	1.64167	0.100658	0.164685	4.44507	10.486
4930572O13Rik	1.48831	-2.06676	1.72626	-1.19724	0.231211	0.3291	0.527926	0
4930573O16Rik	0.165967	0	5.20164	0	1	NA	0	0
4930577N17Rik	31.5644	-0.369241	0.224293	-1.64624	0.0997141	0.163443	56.713	44.3664
4930578C19Rik	24.5753	-0.922426	0.21753	-4.24046	2.23061e-05	7.82269e-05	72.9597	38.2181
4930578E11Rik	1.35635	-0.803168	1.46401	-0.548608	0.583275	0.682399	0.627568	0.320081
4930578I06Rik	0.268338	0.0984765	3.43333	0.0286825	0.977118	NA	0.418327	0.437409
4930578M01Rik	38.7649	-0.103582	0.211735	-0.489208	0.624694	0.718179	41.9554	39.9164
4930578N18Rik	0.102939	1.50479	5.18693	0.290111	0.771732	NA	0	0.391132
4930579F01Rik	0.0806592	-0.844135	5.20164	-0.162283	0.871083	NA	0.206953	0
4930579G18Rik	148.533	-0.0919987	0.139814	-0.658007	0.510534	0.617148	127.069	120.301
4930579G24Rik	66.0007	-0.0450664	0.158609	-0.284136	0.776306	0.840389	116.497	113.477
4930579K19Rik	18.355	-0.0166051	0.340261	-0.0488009	0.961078	0.974846	19.7716	19.1516
4930581F22Rik	117.265	-0.211504	0.127636	-1.6571	0.0975	0.160294	222.457	193.184
4930583K01Rik	0.959494	0.682093	1.79335	0.380345	0.703689	0.782475	0.175975	0.437409
4930583P06Rik	0.486638	-0.964178	3.23823	-0.297749	0.765895	NA	0.825678	0.454265
4930584F24Rik	0.106569	0	5.20164	0	1	NA	0	0
4930590J08Rik	14.9274	-0.553562	0.431138	-1.28396	0.199157	0.29129	8.11443	5.59025
4930590L20Rik	0.14637	-0.844135	5.20164	-0.162283	0.871083	NA	0.211374	0
4930591A17Rik	0.41982	0	3.19634	0	1	NA	0	0
4930592A05Rik	0.233091	-1.3725	4.13898	-0.331603	0.740189	NA	0.563324	0.101376
4930592I03Rik	0.0998467	0.637998	5.19884	0.122719	0.902329	NA	0	0.258699
4930593A02Rik	4.84283	1.18528	0.610476	1.94157	0.0521897	0.0930649	2.64185	5.80839
4930593C16Rik	1.49444	0.444169	1.18722	0.374126	0.708311	0.786215	0.803543	1.17441
4930594C11Rik	3.11016	0.341749	0.653781	0.522728	0.601164	0.697543	3.12569	4.0096
4930595M18Rik	0.0901284	0	5.20164	0	1	NA	0	0
4930596D02Rik	0	NA	NA	NA	NA	NA	0	0
4930596I21Rik	0.487273	1.84547	1.81369	1.01752	0.308906	NA	0.175975	0.875722
4930597G03Rik	4.38869	0.506274	0.450564	1.12364	0.261164	0.363401	10.6188	15.1895
4930598F16Rik	0	NA	NA	NA	NA	NA	0	0
4930599N23Rik	24.0542	0.580643	0.217263	2.67253	0.00752808	0.0165648	44.7942	66.7187
4931402G19Rik	5.70035	-0.581148	0.583976	-0.995157	0.31966	0.42736	10.6224	7.23132
4931403E22Rik	16.1778	-0.212864	0.308096	-0.690901	0.489628	0.598088	16.7016	14.4775
4931403G20Rik	19.1702	-0.961198	0.373531	-2.57328	0.010074	0.0214791	17.5386	9.38549
4931406B18Rik	1.50108	-0.649626	1.43099	-0.453971	0.649849	0.739725	1.04376	0.617023
4931406C07Rik	618.786	-0.246594	0.0713208	-3.45754	0.000545132	0.00150973	899.134	759.765
4931406H21Rik	3.03818	0.743629	0.641847	1.15858	0.246629	0.346804	3.8683	6.63217
4931406P16Rik	1811.83	-0.357046	0.0746835	-4.78079	1.74611e-06	7.21136e-06	3414.3	2667.23
4931408C20Rik	5.39965	0.609895	0.535913	1.13805	0.2551	0.356803	12.523	19.2699
4931408D14Rik	10.3625	0.0418418	0.542516	0.0771255	0.938524	0.958637	3.90694	4.032
4931409K22Rik	2.96621	-1.39627	1.4606	-0.955958	0.339093	0.447558	0.995256	0.437409
4931412M21	0.846452	-1.59827	2.30575	-0.693167	0.488205	NA	0.422748	0
4931414P19Rik	197.124	-0.447808	0.096775	-4.62731	3.70443e-06	1.45291e-05	244.05	179.477
4931417E11Rik	0	NA	NA	NA	NA	NA	0	0
4931419H13Rik	1.58128	0.623654	1.59644	0.390654	0.696053	0.776301	0.175975	0.517397
4931420L22Rik	0.309219	0	3.93618	0	1	NA	0	0
4931423N10Rik	2.73464	0.0925517	1.09791	0.0842979	0.93282	0.95483	0.803543	0.812589
4931428F04Rik	441.301	-0.390054	0.11446	-3.40778	0.000654945	0.00179227	211.664	158.729
4931428L18Rik	0.301696	0	3.9544	0	1	NA	0	0
4931429I11Rik	75.6964	-0.31968	0.189124	-1.69032	0.0909674	0.151128	220.194	176.684
4931429L15Rik	6.9263	-0.768491	0.540436	-1.42198	0.155031	0.236559	5.81883	3.64674
4931429P17Rik	0.455552	-0.844143	2.79415	-0.302111	0.762568	NA	0.211374	0
4931430N09Rik	0.40894	1.1077	2.34527	0.472312	0.636704	NA	0.418327	0.85977
4931431B13Rik	0	NA	NA	NA	NA	NA	0	0
4931431C16Rik	8.90189	-0.206415	0.480317	-0.429748	0.667379	0.753534	9.06998	8.01201
4931431F19Rik	0.0441374	0	5.20164	0	1	NA	0	0
4931440F15Rik	61.3401	-0.553288	0.263141	-2.10263	0.0354982	0.0663835	25.3892	16.4818
4931440J10Rik	4.31758	0.587504	1.01583	0.578346	0.563031	0.66553	0.975097	1.65182
4931440L10Rik	1.16905	1.62004	1.54765	1.04677	0.295204	0.401087	0.416194	1.24372
4931440P22Rik	26.7231	0.245802	0.255217	0.963111	0.335492	0.443938	31.1118	36.8616
4932411E22Rik	43.1849	-0.48396	0.387616	-1.24856	0.211827	0.306595	58.5755	41.5
4932411N23Rik	0.0532845	0	5.20164	0	1	NA	0	0
4932412D23Rik	0.973176	-2.10668	1.34918	-1.56146	0.118415	0.188431	1.62496	0.437409
4932413F04Rik	0.481092	0	2.68255	0	1	NA	0	0
4932414J04Rik	0.034033	0	5.20164	0	1	NA	0	0
4932414N04Rik	1.21394	-1.14659	1.19503	-0.959467	0.337324	0.445823	4.11312	1.89191
4932415M13Rik	0.274378	0.575503	4.88727	0.117755	0.906261	NA	0	0.101376
4932416H05Rik	169.997	-0.468026	0.125877	-3.71811	0.000200721	0.000598722	150.827	109.925
4932416K20Rik	0	NA	NA	NA	NA	NA	0	0
4932418E24Rik	31.6805	-0.557348	0.312096	-1.78582	0.0741285	0.126671	87.9075	59.9804
4932429P05Rik	0	NA	NA	NA	NA	NA	0	0
4932435O22Rik	4.7508	-0.898496	0.478953	-1.87596	0.0606609	0.106188	8.91196	4.72273
4932438A13Rik	3608.37	0.060416	0.0946066	0.638602	0.523082	0.628887	2836.92	2959.04
4932438H23Rik	52.1991	-0.268768	0.187496	-1.43346	0.151727	0.232414	106.414	88.1132
4932441J04Rik	18.1152	-0.929454	0.358006	-2.5962	0.0094261	0.0202624	13.6816	7.12124
4932443I19Rik	10.0931	-0.063988	0.480302	-0.133224	0.894016	0.927589	15.2472	14.4903
4932702P03Rik	1.61737	-0.898537	1.26052	-0.712831	0.47595	0.585065	1.55203	0.812589
4933400A11Rik	3.32586	-0.315862	0.625973	-0.504594	0.613844	0.708504	9.76427	7.87154
4933400B14Rik	0.408196	0	4.65727	0	1	NA	0	0
4933400C23Rik	0.594427	-0.0716407	1.72043	-0.0416412	0.966785	NA	0.411773	0.454265
4933400F21Rik	0.856608	-0.277629	1.48926	-0.186421	0.852115	NA	0.79699	0.506882
4933400L20Rik	0	NA	NA	NA	NA	NA	0	0
4933401B06Rik	0.162807	0	5.20164	0	1	NA	0	0
4933401D09Rik	0.174511	-0.398287	5.15212	-0.0773055	0.938381	NA	0.585616	0.461451
4933401H06Rik	0.586736	0	2.78146	0	1	NA	0	0
4933402C06Rik	0.291185	-0.0893236	3.28999	-0.0271501	0.97834	NA	0.211374	0.195566
4933402D24Rik	20.2717	-1.12351	0.51992	-2.16092	0.0307012	0.0583862	5.75017	2.89288
4933402E13Rik	0.208059	1.09869	3.46739	0.316863	0.751348	NA	0.206953	0.515647
4933402J07Rik	5.56345	-0.0700924	0.500021	-0.140179	0.888519	0.924047	16.4436	15.6698
4933402J10Rik	0	NA	NA	NA	NA	NA	0	0
4933402J15Rik	0.415854	-1.53729	3.24887	-0.473177	0.636087	NA	0.380795	0
4933402N03Rik	0.0400807	0	5.20164	0	1	NA	0	0
4933402N22Rik	0.112836	0	5.20164	0	1	NA	0	0
4933402P03Rik	1.21414	0.671665	1.41253	0.475504	0.634428	0.726498	0.620858	0.913966
4933403O08Rik	0.476137	-0.104299	2.02421	-0.0515257	0.958907	NA	0.20482	0.218704
4933404G15Rik	0.0801614	0	5.20164	0	1	NA	0	0
4933404K08Rik	0.202928	0	5.20164	0	1	NA	0	0
4933404O12Rik	521.356	0.0302638	0.087076	0.347556	0.728174	0.802702	222.83	228.408
4933405D12Rik	1.69279	0.0563798	1.06075	0.0531508	0.957612	0.972367	1.35147	1.4945
4933405E24Rik	0.0494904	1.21717	5.19126	0.234466	0.814623	NA	0	0.296943
4933405L10Rik	7.11664	-0.480302	0.581647	-0.825762	0.408939	0.519956	5.37806	4.10729
4933405O20Rik	0.068066	0	5.20164	0	1	NA	0	0
4933406C10Rik	37.8206	0.0457038	0.24046	0.190068	0.849256	0.895835	22.3677	23.3325
4933406D12Rik	0.0431164	0.637998	5.19884	0.122719	0.902329	NA	0	0.258699
4933406F09Rik	0.0513882	-0.146026	5.19984	-0.0280828	0.977596	NA	0.206953	0.101376
4933406G16Rik	0.138809	-0.918204	5.19592	-0.176716	0.859731	NA	0.411773	0.101376
4933406I18Rik	24.5753	0.301725	0.441092	0.684041	0.493949	0.601985	4.46721	5.18407
4933406J08Rik	0.0628227	0.575312	5.19984	0.11064	0.911901	NA	0	0.101376
4933406J10Rik	0.646301	-0.844144	2.29038	-0.368561	0.712455	NA	0.175975	0
4933406K04Rik	0.227136	0.997286	5.14307	0.193909	0.846247	NA	0.206953	0.517397
4933406M09Rik	0.27561	-0.855445	3.34849	-0.255472	0.798359	NA	0.411773	0.258699
4933407E24Rik	1.83186	-2.14128	1.48941	-1.43767	0.150529	0.230864	0.587748	0
4933407G14Rik	1.11406	-0.242683	2.11971	-0.114488	0.908851	0.938312	0.413905	0.296943
4933407I05Rik	11.3669	-0.845419	1.4468	-0.584339	0.558993	0.66184	0.418327	0.101376
4933407K13Rik	201.751	-0.517111	0.17745	-2.91411	0.00356699	0.00842844	298.18	208.012
4933407L21Rik	20.6318	-0.749865	0.416285	-1.80132	0.0716517	0.122932	13.1177	7.35127
4933408B17Rik	20.9908	-0.475235	0.41764	-1.13791	0.25516	0.35686	31.5062	22.7539
4933408J17Rik	1.72829	0.835861	1.03908	0.804427	0.42115	0.53185	1.4244	2.64487
4933408N05Rik	1.45053	-1.17207	1.07572	-1.08957	0.275903	0.380188	2.62661	1.27489
4933409G03Rik	0.506514	-1.46604	2.63153	-0.557103	0.577457	NA	1.20434	0.398319
4933409K07Rik	132.948	-0.278198	0.182567	-1.52382	0.127554	0.200652	72.9	61.3143
4933411E08Rik	0.132232	0.637998	5.19884	0.122719	0.902329	NA	0	0.195566
4933411G06Rik	0	NA	NA	NA	NA	NA	0	0
4933411G11Rik	0.382284	0.579183	2.74821	0.210749	0.833083	NA	0	0.101376
4933411K16Rik	4.94724	-0.912819	0.618564	-1.47571	0.140023	0.217383	6.92653	3.42296
4933411K20Rik	942.921	-0.391652	0.0593372	-6.60046	4.09891e-11	2.87279e-10	1017.8	777.265
4933412E12Rik	156.891	1.29229	0.113025	11.4337	2.83863e-30	6.64917e-29	116.869	286.27
4933412E24Rik	1.21112	-0.134022	1.10803	-0.120956	0.903726	0.934799	3.60613	3.34086
4933412O06Rik	62.4723	-0.0901117	0.653198	-0.137955	0.890276	0.925218	1.89037	1.58609
4933413G19Rik	13.0523	0.0500118	0.519994	0.0961777	0.923379	0.948699	3.68135	3.61937
4933413J09Rik	9.40514	-0.338886	0.564207	-0.600641	0.548079	0.651912	17.5278	13.7079
4933413L06Rik	1.22033	-0.441288	1.61187	-0.273774	0.784258	0.846979	0.558903	0.304129
4933415F23Rik	0.177968	0	5.20164	0	1	NA	0	0
4933416C03Rik	0.186152	-0.0833377	5.19884	-0.0160301	0.98721	NA	0.175975	0.258699
4933416E03Rik	0.035229	-0.844135	5.20164	-0.162283	0.871083	NA	0.211374	0
4933416I08Rik	0.16438	0	5.20164	0	1	NA	0	0
4933416M06Rik	0.798171	-0.00665064	1.6281	-0.00408491	0.996741	NA	1.17763	1.21175
4933416M07Rik	1.15445	-0.526129	1.19911	-0.438767	0.660831	0.747812	1.77864	1.24372
4933417A18Rik	0.253681	0.647749	3.25348	0.199094	0.842189	NA	0.592169	0.929918
4933417D19Rik	34.1442	-0.0563688	0.300215	-0.187761	0.851064	0.896709	14.1443	12.9203
4933417E11Rik	1.17816	-1.4709	1.19084	-1.23517	0.216766	0.312455	3.73771	1.40732
4933417G07Rik	0.259416	-0.844142	3.37597	-0.250044	0.802553	NA	0.175975	0
4933417O13Rik	2.4943	1.53621	1.05589	1.4549	0.145698	0.224621	0.827967	2.40127
4933421I07Rik	0	NA	NA	NA	NA	NA	0	0
4933421O10Rik	281.043	-0.489929	0.070663	-6.93333	4.11062e-12	3.20419e-11	355.245	251.768
4933422A05Rik	1.47061	0.439819	1.05812	0.415659	0.677659	0.761597	1.0105	1.37717
4933422H20Rik	2.79459	-1.48129	0.708721	-2.0901	0.0366091	0.0682007	5.72148	2.05467
4933424G05Rik	1.53925	-0.181705	1.1393	-0.159488	0.873284	0.912229	1.11567	1.04023
4933424G06Rik	16.6601	-0.128219	0.577648	-0.221968	0.824339	0.877793	3.31477	2.71174
4933425B07Rik	0.591459	1.28935	1.76431	0.730793	0.464905	NA	0.768145	1.88314
4933425L06Rik	1.12781	0.640713	1.64707	0.389001	0.697275	0.777431	0.211374	0.454265
4933426M11Rik	3018.86	0.465657	0.0665899	6.99291	2.69235e-12	2.13349e-11	3210.67	4436.36
4933427D06Rik	1.03504	2.503	1.87746	1.33318	0.182472	0.270821	0	0.709634
4933427D14Rik	896.035	-0.155646	0.0757869	-2.05373	0.040002	0.073842	486.524	433.299
4933427E11Rik	5.89946	0.667182	0.606411	1.10021	0.271239	0.37501	3.63726	5.80805
4933427E13Rik	0.281077	0	3.97711	0	1	NA	0	0
4933427G17Rik	21.8626	0.341312	0.401884	0.849278	0.395726	0.506545	6.77346	8.55097
4933427I22Rik	1.79522	1.01686	1.53219	0.663666	0.506904	0.614235	0.20482	0.461451
4933428C19Rik	1.01765	-1.54493	2.08272	-0.741787	0.458216	0.567725	0.380795	0
4933428G20Rik	62.1535	-0.00540151	0.255259	-0.0211609	0.983117	0.990832	24.4169	24.0493
4933429K18Rik	0.139163	0.637998	5.19884	0.122719	0.902329	NA	0	0.195566
4933429O19Rik	28.7059	0.202427	0.259033	0.781473	0.434524	0.54486	78.7585	90.7341
4933430H16Rik	0.155319	-1.53431	5.19919	-0.295105	0.767914	NA	0.380795	0
4933430I17Rik	10.1337	0.475377	0.365052	1.30222	0.192842	0.283505	9.99237	13.8141
4933430M04Rik	0.353132	0	3.24548	0	1	NA	0	0
4933430N04Rik	0.406012	0	2.70536	0	1	NA	0	0
4933431E20Rik	1689.91	-0.755726	0.0941552	-8.02639	1.00386e-15	1.05734e-14	356.358	207.114
4933431G14Rik	6.79167	-0.21441	0.480608	-0.446122	0.655509	0.743397	8.60107	7.53109
4933432G23Rik	0.114154	-0.0923297	5.18773	-0.0177977	0.9858	NA	0.380795	0.304129
4933432I03Rik	7.012	1.64033	0.979135	1.67528	0.0938795	0.155273	0.734879	2.45208
4933432I09Rik	55.5553	-0.424923	0.362063	-1.17362	0.240548	0.33969	9.87309	7.08142
4933432K03Rik	0.969496	-0.755089	1.19722	-0.630704	0.528234	0.633568	1.21745	0.751207
4933433C11Rik	2.30576	1.33165	1.12731	1.18126	0.2375	0.336227	0.703901	2.01716
4933433F19Rik	0.0459266	0	5.20164	0	1	NA	0	0
4933433G08Rik	0	NA	NA	NA	NA	NA	0	0
4933433G15Rik	6.19839	-0.664415	0.471232	-1.40995	0.158554	0.241008	13.1613	8.52058
4933433G19Rik	10.5456	0.5279	0.44291	1.19189	0.233305	0.331545	5.00595	7.13646
4933433H22Rik	1.3472	1.72285	1.67655	1.02762	0.304131	0.410307	1.68215	5.4873
4933434E20Rik	1447.92	0.0634715	0.0495131	1.28191	0.199873	0.292246	1539.01	1607.53
4933434I20Rik	0.391759	1.82928	2.3819	0.767992	0.442492	NA	0.175975	0.803824
4933436E23Rik	0.171454	-0.844135	5.20164	-0.162283	0.871083	NA	0.206953	0
4933436H12Rik	0.504758	-0.844145	2.17778	-0.387617	0.6983	NA	0.20482	0
4933436I01Rik	0	NA	NA	NA	NA	NA	0	0
4933438B17Rik	0.0879876	-1.98124	5.17671	-0.382722	0.701926	NA	0.527926	0
4933438K21Rik	12.7056	-0.126265	0.479968	-0.26307	0.792496	0.854093	19.9423	18.5121
4933439C10Rik	286.497	-0.334289	0.127431	-2.62329	0.00870861	0.0188791	255.086	201.793
4933439K11Rik	11.7614	-0.378746	0.313613	-1.20768	0.227169	0.324363	24.0829	18.2766
4933440J02Rik	0.0803037	-0.844135	5.20164	-0.162283	0.871083	NA	0.20482	0
4933440M02Rik	0.348023	-2.19342	3.16559	-0.692894	0.488376	NA	0.618726	0
5031410I06Rik	6.96979	-1.87644	0.52204	-3.59444	0.000325086	0.000938566	14.6926	4.00332
5031414D18Rik	88.0663	0.758712	0.167404	4.53222	5.83658e-06	2.2195e-05	126.479	214.558
5031425E22Rik	424.54	-0.369343	0.0611805	-6.03694	1.57063e-09	9.41366e-09	613.782	476.53
5031425F14Rik	7.09734	-0.0709694	0.536912	-0.132181	0.894841	0.92829	14.3531	13.6273
5031426D15Rik	52.0842	0.00538901	0.2148	0.0250886	0.979984	0.9887	46.7507	46.5
5031434C07Rik	1.23658	0.10849	1.71733	0.0631738	0.949628	0.966602	0.382928	0.304129
5031434O11Rik	60.8796	-0.175312	0.201386	-0.870529	0.384011	0.494746	49.4424	43.6193
5031439G07Rik	3906.24	1.35025	0.0683594	19.7522	7.67484e-87	8.1205e-85	2271.4	5794.57
5033403H07Rik	0.35263	-2.20012	3.83297	-0.573999	0.565968	NA	0.620858	0
5033404E19Rik	7.18214	-0.843763	1.46928	-0.574269	0.565786	0.667939	0.40964	0.218704
5033406O09Rik	1.68194	0.639688	0.766158	0.834929	0.403758	0.514773	2.74718	4.43529
5133400J02Rik	0.87675	-0.111221	1.76266	-0.0630982	0.949688	NA	0.20482	0.258699
5330411J11Rik	0.673745	-1.24253	1.73341	-0.716808	0.473492	NA	0.827967	0.320081
5330413P13Rik	73.8474	-0.443974	0.174881	-2.53872	0.011126	0.0234853	169.468	125.49
5330417C22Rik	639.25	0.558689	0.537527	1.03937	NA	NA	15.8024	22.332
5330426P16Rik	61.1584	0.146799	0.225387	0.651323	0.514838	0.621423	66.8684	74.3483
5330434G04Rik	90.3529	0.625785	0.408447	1.53211	0.125496	0.197843	5.62626	7.83519
5330439B14Rik	0.124379	-1.61278	5.19784	-0.310278	0.75635	NA	0.40964	0
5430401F13Rik	0.730443	-2.18159	1.99375	-1.09421	0.273862	NA	0.618726	0
5430402E10Rik	0.532822	-2.3133	3.28109	-0.705039	0.480786	NA	2.6741	0.522833
5430402O13Rik	21.9804	-0.189921	0.337426	-0.562853	0.573535	0.674351	22.9525	20.1745
5430403N17Rik	2.76425	0.813103	0.744464	1.0922	0.274746	0.37879	1.80733	3.19701
5430405H02Rik	61.3561	-0.0665574	0.172322	-0.386239	0.69932	0.779198	58.2059	55.4604
5430416N02Rik	142.687	0.232647	0.123484	1.88402	0.059562	0.10449	99.1641	115.447
5430416O09Rik	61.1242	-0.553182	0.196064	-2.82144	0.00478087	0.0109872	136.221	93.211
5430417L22Rik	1449.19	-0.150489	0.0767383	-1.96107	0.0498706	0.0894262	1050.31	944.047
5430419D17Rik	38.7058	-1.44084	0.317076	-4.54413	5.51623e-06	2.10326e-05	167.384	62.2909
5430421F17Rik	7.25763	-0.457663	0.516864	-0.88546	0.375909	0.486495	12.504	9.26551
5430421N21Rik	3.15657	0.541	0.604779	0.894541	0.371032	0.480919	7.60582	10.9969
5430425K12Rik	1.82191	0.270031	0.86861	0.310877	0.755894	0.824291	4.65969	5.75572
5430427M07Rik	0.119702	0	5.20164	0	1	NA	0	0
5430427O19Rik	32.5761	1.64309	0.212588	7.72896	1.08429e-14	1.06777e-13	41.6655	130.541
5430428K19Rik	0.035229	-0.844135	5.20164	-0.162283	0.871083	NA	0.211374	0
5430434I15Rik	0.142433	0	5.20164	0	1	NA	0	0
5430435G22Rik	393.602	0.6862	0.148522	4.62019	3.83392e-06	1.4999e-05	840.648	1353.25
5430437J10Rik	4.93489	3.14593	0.702916	4.47554	7.62179e-06	2.85809e-05	2.77127	24.6754
5430440P10Rik	0.671546	-1.59237	2.07212	-0.768477	0.442204	NA	0.40964	0
5530400C23Rik	0	NA	NA	NA	NA	NA	0	0
5530401A14Rik	0.858559	0.028581	1.54014	0.0185574	0.985194	NA	1.00181	0.961146
5530601H04Rik	329.535	-0.319379	0.0913774	-3.49516	0.000473771	0.0013273	324.981	260.116
5730403I07Rik	4.06716	-1.36937	0.674962	-2.02881	0.0424773	0.0777026	10.6893	4.14305
5730405O15Rik	36.6938	-0.349384	0.201252	-1.73605	0.0825543	0.139062	46.8495	36.9573
5730408K05Rik	20.4104	0.212826	0.224911	0.946269	0.344011	0.45267	30.1298	34.5022
5730409E04Rik	2285.17	-0.30294	0.060118	-5.03909	4.67739e-07	2.0777e-06	964.546	781.551
5730412P04Rik	1.87085	-1.39357	1.49596	-0.931557	0.351565	0.460494	0.558903	0.258699
5730416F02Rik	0.380669	2.68728	3.02032	0.889736	0.373608	NA	0.175975	1.54784
5730420D15Rik	3.61058	-1.38269	0.679571	-2.03465	0.0418859	0.0767716	6.09309	2.12414
5730422E09Rik	9.14509	-0.284704	0.417779	-0.68147	0.495574	0.603648	7.70785	6.39419
5730435O14Rik	1.90936	-0.443133	1.04083	-0.425749	0.670291	0.755716	1.55203	1.14161
5730455P16Rik	1860.55	-0.322785	0.0512579	-6.29727	3.02925e-10	1.95667e-09	986.59	792.831
5730457N03Rik	0.601078	-0.959826	1.89445	-0.506651	0.6124	NA	0.763723	0.391132
5730460C07Rik	0.488583	-1.86824	2.38134	-0.784531	0.432729	NA	1.99428	0.555641
5730480H06Rik	30.9851	-0.0331164	0.315626	-0.104923	0.916437	0.943858	35.4656	35.0383
5730488B01Rik	2.1403	-0.931358	0.900592	-1.03416	0.301061	0.407025	3.88941	2.23761
5730507C01Rik	23.648	-0.0641655	0.260737	-0.246093	0.80561	0.864075	32.6075	31.0345
5730508B09Rik	144.422	1.6619	0.137701	12.0689	1.54116e-33	4.09408e-32	144.625	459.196
5730522E02Rik	40.2449	0.240728	0.43706	0.550789	0.581778	0.680947	4.53025	4.57719
5730559C18Rik	87.8741	-0.643123	0.173241	-3.71231	0.000205378	0.000611242	70.7862	45.3548
5830403L16Rik	32.0192	-0.0534609	0.359557	-0.148685	0.881802	0.919218	10.6858	9.86698
5830411N06Rik	7.97687	-0.183227	0.45273	-0.404716	0.685686	0.768143	14.8316	12.8895
5830415F09Rik	54.445	0.0128422	0.168739	0.0761065	0.939334	0.959059	90.6702	91.6272
5830416I19Rik	0.943935	2.079	1.74745	1.18973	0.234152	NA	0	0.696107
5830416P10Rik	38.9335	-0.251275	0.240947	-1.04287	0.29701	0.40304	27.2962	23.652
5830417I10Rik	3043.33	-0.14684	0.0954563	-1.5383	0.123976	0.195817	2503.37	2262.96
5830418K08Rik	611.827	0.0288294	0.0781921	0.3687	0.712352	0.789587	546.147	557.525
5830418P13Rik	12.5638	-0.416604	0.53847	-0.773681	0.439119	0.549404	4.06854	3.24667
5830428M24Rik	6.1324	-0.17015	0.403091	-0.422114	0.672942	0.757741	18.5592	16.7229
5830432E09Rik	13.325	1.09766	0.320676	3.42297	0.000619402	0.00170226	20.5028	44.1548
5830444B04Rik	16.8354	2.89286	0.409992	7.05589	1.71493e-12	1.38609e-11	7.50048	55.5013
5830454E08Rik	24.0922	-0.332734	0.29089	-1.14385	0.252686	0.353932	21.3666	16.9431
5830473C10Rik	2.57787	-0.404785	1.00371	-0.403291	0.686734	0.768979	2.85765	2.172
5930403L14Rik	1227.05	-0.315797	0.117602	-2.68531	0.00724633	0.0160187	1873.71	1503.9
5930412G12Rik	72.1155	-0.401972	0.213996	-1.87841	0.0603255	0.10567	45.1099	35.6949
5930430L01Rik	252.817	-0.431078	0.1124	-3.83521	0.000125455	0.000388465	552.844	411.301
5930438M14Rik	2.38096	-0.738064	1.11964	-0.659196	0.50977	0.616424	1.17976	0.774346
6030407O03Rik	7.05528	-0.335542	0.543057	-0.617876	0.536657	0.641233	8.18665	6.75596
6030408B16Rik	4.9878	-1.01484	0.60497	-1.6775	0.0934447	0.15465	5.17964	2.52404
6030419C18Rik	4012.81	-0.0586583	0.317511	-0.184744	0.85343	0.898748	428.809	410.174
6030440G07Rik	0.685436	-0.107931	1.87586	-0.0575368	0.954118	NA	0.20482	0.195566
6030443J06Rik	18.5182	-0.862766	0.322569	-2.67467	0.00748025	0.0164732	22.7316	12.8794
6030458C11Rik	1893.95	-0.0963286	0.0620232	-1.55311	0.120398	0.190926	1462.78	1368.43
6030466F02Rik	2.11499	-0.740722	0.865812	-0.855522	0.392262	0.503113	4.43852	2.66451
6030468B19Rik	1.68824	0.843527	0.934737	0.902423	0.366832	0.476736	2.65956	4.69858
6030469F06Rik	0.128252	1.76751	5.17784	0.34136	0.732833	NA	0	0.492509
6030498E09Rik	0.994793	-0.112336	1.72792	-0.0650124	0.948164	0.965534	0.20482	0.195566
6230400D17Rik	49.6625	-0.340422	0.212476	-1.60217	0.109118	0.17616	39.1598	30.9952
6330403A02Rik	10203.5	-0.199639	0.303501	-0.657787	0.510675	0.617278	157.674	136.036
6330403K07Rik	2504.03	1.09492	0.609487	1.79646	NA	NA	177.962	379.345
6330407A03Rik	3.21078	3.41081	0.905475	3.76688	0.000165302	0.000500936	1.56513	16.873
6330408A02Rik	390.06	-0.232955	0.0869086	-2.68046	0.00735214	0.0162314	365.241	310.988
6330409D20Rik	25.403	-0.0902713	0.360958	-0.250088	0.802519	0.861761	9.65553	8.89509
6330410L21Rik	4.06217	-1.21337	1.34917	-0.899349	0.368467	0.478426	0.832388	0.296943
6330415B21Rik	5.08777	0.624072	0.858964	0.72654	0.467508	0.576628	1.1755	1.49117
6330416G13Rik	456.693	1.39885	0.0903491	15.4827	4.53798e-54	2.20643e-52	355.651	940.3
6330418K02Rik	20.0305	0.0150765	0.356898	0.0422431	0.966305	0.978336	23.0984	23.6094
6330419J24Rik	460.151	-0.25837	0.141946	-1.8202	0.0687291	0.118518	82.5447	67.483
6330549D23Rik	26.1271	-0.145105	0.227838	-0.63688	0.524203	0.629991	34.1888	30.7541
6430411K18Rik	0	NA	NA	NA	NA	NA	0	0
6430503K07Rik	4.29745	0.389713	1.19904	0.32502	0.745166	0.816024	0.614461	0.601071
6430531B16Rik	24.5389	-0.0550346	0.333468	-0.165037	0.868915	0.909238	43.2101	41.4696
6430548M08Rik	7280.73	0.137766	0.138702	0.993249	0.320589	0.428326	2438.05	2678.99
6430550D23Rik	30.5441	-0.264126	0.278108	-0.949725	0.342252	0.450892	27.3723	23.4727
6430562O15Rik	4.28034	0.201262	0.656247	0.306687	0.759082	0.826626	4.17208	4.91914
6430571L13Rik	167.906	-0.292007	0.158854	-1.8382	0.0660323	0.114397	295.991	239.737
6430573F11Rik	204.689	-0.934854	0.132878	-7.03544	1.98631e-12	1.59298e-11	261.536	135.344
6430584L05Rik	148.114	0.126949	0.235658	0.538698	0.590095	0.687829	18.0057	19.6121
6430706D22Rik	0	NA	NA	NA	NA	NA	0	0
6430710C18Rik	1.62224	0.591393	0.965741	0.612373	0.540291	0.644674	2.00133	2.88254
6530402F18Rik	607.541	-0.130644	0.108359	-1.20567	0.227946	0.325298	392.799	358.84
6530411M01Rik	12.2429	1.14788	0.738633	1.55407	0.120168	0.190725	1.42669	2.44355
6720416L17Rik	2.04446	-2.86182	1.36562	-2.09562	0.036116	0.0673765	0.950673	0
6720468P15Rik	3.20053	-0.945612	0.916602	-1.03165	0.302236	0.408317	2.38426	1.27314
6720483E21Rik	10.7894	-0.498036	0.459335	-1.08425	0.278252	0.382802	8.53046	6.2759
6720489N17Rik	94.324	0.626277	0.177418	3.52996	0.00041563	0.00117502	82.8789	128.822
6820408C15Rik	59.0516	-0.279513	0.18135	-1.54129	0.123247	0.194896	77.7301	64.354
6820431F20Rik	3907.37	-0.258035	0.0638164	-4.0434	5.26819e-05	0.000173513	4025.79	3369.15
7420426K07Rik	0	NA	NA	NA	NA	NA	0	0
7420461P10Rik	0.594281	-1.1604	2.35268	-0.493224	0.621854	NA	1.02837	0.461451
7420700N18Rik	0.123046	0	5.20164	0	1	NA	0	0
7420701I03Rik	0	NA	NA	NA	NA	NA	0	0
7530416G11Rik	0.845238	0.58045	2.48432	0.233646	0.81526	NA	0	0.101376
7630403G23Rik	0.110455	-0.146027	5.19984	-0.0280831	0.977596	NA	0.211374	0.101376
8030411F24Rik	0.51147	0.627931	2.75488	0.227934	0.819698	NA	0	0.218704
8030423F21Rik	4.99184	-1.08387	0.658455	-1.64608	0.0997475	0.163469	14.8893	6.95453
8030423J24Rik	1.18968	0.611626	1.81216	0.337512	0.735731	0.808467	0	0.218704
8030442B05Rik	1.23518	-0.0956205	1.28889	-0.074188	0.940861	0.960124	0.97723	0.842914
8030443G20Rik	0.201885	0	5.20164	0	1	NA	0	0
8030462N17Rik	772.64	-0.168112	0.0907119	-1.85325	0.0638461	0.111064	614.33	546.188
8430408G22Rik	177.151	0.535149	0.313929	1.70469	0.0882531	0.147315	254.966	369.746
8430419L09Rik	5128.82	0.275061	0.15477	1.77723	0.0755304	0.128614	718.64	866.09
8430422H06Rik	0.355596	-0.844142	3.25888	-0.259028	0.795614	NA	0.211374	0
8430423G03Rik	3.21833	0.270647	0.519441	0.521035	0.602343	0.698737	7.65927	9.24973
8430426J06Rik	7.74582	-0.279456	0.529031	-0.528241	0.597332	0.694222	4.55792	3.76702
8430427H17Rik	1584.82	-0.186177	0.0547439	-3.40087	0.000671726	0.00183576	938.809	822.647
8430429K09Rik	129.434	-0.463278	0.151702	-3.05386	0.00225916	0.00556705	101.403	73.8241
8430431K14Rik	3.12481	-0.206645	0.621997	-0.332228	0.739717	0.81188	4.19601	3.49147
8430436N08Rik	0.850548	-0.445556	2.31444	-0.192511	0.847342	NA	1.65365	1.21967
8430437L04Rik	0	NA	NA	NA	NA	NA	0	0
9030025P20Rik	1001.48	-0.040284	0.102395	-0.393417	0.694012	0.775082	1146.64	1115.73
9030204H09Rik	0.503414	-0.838196	2.23958	-0.374264	0.708208	NA	0.382928	0.101376
9030404E10Rik	1.02805	-0.785925	1.14443	-0.68674	0.492247	0.600578	2.44161	1.43136
9030612E09Rik	50.3151	-0.965985	0.194717	-4.96097	7.01419e-07	3.04542e-06	68.031	34.5338
9030617O03Rik	250.283	0.00827478	0.115727	0.0715023	0.942998	0.961693	404.627	407.312
9030619P08Rik	0.821516	2.5461	1.8575	1.37071	0.170466	NA	0.413905	2.3455
9030624G23Rik	29.6154	-0.584143	0.300403	-1.94453	0.0518314	0.0925217	67.254	44.7129
9030624J02Rik	1821.89	0.0325736	0.0457018	0.712742	0.476006	0.585094	1958.75	2001.26
9030625G05Rik	0.136525	-0.844135	5.20164	-0.162283	0.871083	NA	0.206953	0
9130008F23Rik	6.0893	-0.393918	0.435211	-0.90512	0.365402	0.475341	16.5853	12.5316
9130011E15Rik	654.325	-0.0257268	0.0578421	-0.444777	0.656481	0.744079	640.906	630.657
9130015A21Rik	0.168471	-0.844135	5.20164	-0.162283	0.871083	NA	0.206953	0
9130015L21Rik	0	NA	NA	NA	NA	NA	0	0
9130019O22Rik	167.609	-0.279216	0.10309	-2.70848	0.0067592	0.015058	230.757	188.957
9130019P16Rik	554.613	-1.25827	0.16934	-7.43043	1.08245e-13	9.79468e-13	122.096	50.6414
9130023H24Rik	125.26	-0.280077	0.120873	-2.31712	0.020497	0.0407403	256.389	212.75
9130024F11Rik	457.384	-1.78699	0.170045	-10.5089	7.86037e-26	1.54242e-24	217.55	63.8865
9130204L05Rik	0	NA	NA	NA	NA	NA	0	0
9130209A04Rik	0.0293292	-0.844135	5.20164	-0.162283	0.871083	NA	0.175975	0
9130221F21Rik	0.660784	2.30411	2.28859	1.00678	0.314039	NA	0.380795	1.93179
9130221H12Rik	112.928	-0.03846	0.134371	-0.286223	0.774707	0.839293	137.15	133.489
9130227L01Rik	6.49452	-1.97511	0.666698	-2.96252	0.00305131	0.00731294	8.43159	2.24469
9130230L23Rik	0.534976	0.682315	1.93988	0.351731	0.72504	NA	0.819281	1.29718
9130401M01Rik	858.02	0.358977	0.0664551	5.40179	6.59778e-08	3.28425e-07	614.068	786.635
9130409I23Rik	1.18101	-1.85534	1.55841	-1.19053	0.233838	0.332135	0.801255	0.101376
9230009I02Rik	8.16346	-2.14688	1.36685	-1.57068	0.116257	0.185657	0.598723	0
9230102K24Rik	2.49412	-1.57154	1.56947	-1.00132	0.316674	0.42402	0.40964	0
9230102O04Rik	0.990865	-1.58866	2.11583	-0.750844	0.452747	0.562407	0.908721	0.202753
9230104L09Rik	0.701958	1.91311	1.54445	1.2387	0.215457	NA	0.211374	0.929918
9230105E05Rik	0	NA	NA	NA	NA	NA	0	0
9230110C19Rik	273.38	-0.421411	0.10101	-4.17197	3.0198e-05	0.000103468	265.023	197.773
9230110F15Rik	0	NA	NA	NA	NA	NA	0	0
9230112D13Rik	0.169962	1.21717	5.19126	0.234466	0.814623	NA	0	0.360075
9230112J17Rik	6.10365	0.106162	0.505684	0.209936	0.833717	0.883586	8.55241	9.43776
9230114K14Rik	55.0895	0.00327565	0.207124	0.0158149	0.987382	0.993786	55.9455	56.3934
9230116L04Rik	2.18246	-1.48218	0.969042	-1.52953	0.126133	0.198719	2.4485	0.89886
9230116N13Rik	11.8313	-0.066979	0.417029	-0.16061	0.872401	0.911612	23.9317	22.8221
9330020H09Rik	63.7388	-0.369355	0.156606	-2.35849	0.0183495	0.0368493	80.7276	61.7036
9330102E08Rik	751.533	-0.236624	0.112234	-2.10831	0.0350041	0.0655715	115.839	96.7199
9330111N05Rik	1.17738	-0.181984	1.14901	-0.158383	0.874155	0.912882	1.34934	1.21894
9330117O12Rik	37.572	-0.913915	0.427959	-2.13552	0.0327186	0.0617937	7.86521	4.55817
9330133O14Rik	138.49	0.0116292	0.149472	0.077802	0.937986	0.95826	120.042	121.411
9330151L19Rik	365.052	-0.287941	0.0924491	-3.11459	0.00184201	0.00461667	253.72	208.408
9330158H04Rik	10.6236	3.15726	0.859628	3.67283	0.000239883	0.000706483	1.00607	8.27448
9330159F19Rik	2233.24	-0.0821963	0.138615	-0.592984	0.553192	0.656818	413.785	387.788
9330159M07Rik	62.3495	-0.0122475	0.205238	-0.0596746	0.952415	0.968525	79.0918	79.3573
9330162012Rik	56.3812	-0.655053	0.211259	-3.10071	0.00193059	0.00482182	50.0205	30.5483
9330162B11Rik	0.428507	1.0614	2.32698	0.456128	0.648298	NA	0.382928	0.821526
9330175E14Rik	17.3428	2.69713	0.316928	8.51025	1.73563e-17	2.07718e-16	12.7556	83.6805
9330175M20Rik	5.58044	-0.599754	1.19009	-0.503959	0.614291	0.708888	0.732746	0.555641
9330178D15Rik	0.871342	-1.58973	1.9859	-0.800506	0.423418	NA	0.40964	0
9330179D12Rik	49.6539	-0.287038	0.206161	-1.3923	0.163833	0.247698	36.4195	29.6645
9330182L06Rik	745.666	-0.289493	0.10646	-2.71927	0.00654259	0.0146104	131.465	105.071
9330182O14Rik	0.193078	0.637999	5.19884	0.122719	0.902329	NA	0	0.258699
9330188P03Rik	30.4531	-1.27899	0.5578	-2.29292	0.0218528	0.0431084	4.42389	1.82968
9430007A20Rik	0.264335	-2.25654	4.92403	-0.45827	0.646758	NA	1.08683	0.258699
9430008C03Rik	244.314	0.23979	0.116794	2.0531	0.0400633	0.0739258	236.121	279.655
9430014N10Rik	0.0532845	0	5.20164	0	1	NA	0	0
9430015G10Rik	707.765	-0.162341	0.0898874	-1.80605	0.0709112	0.121818	626.752	561.283
9430016H08Rik	388.11	0.151048	0.0745289	2.02671	0.0426921	0.0780189	359.925	400.614
9430018G01Rik	1.78412	-3.14638	1.37481	-2.28859	0.022103	0.0435428	1.19302	0
9430019J16Rik	0	NA	NA	NA	NA	NA	0	0
9430020K01Rik	3962.23	-0.630944	0.0962445	-6.55563	5.54059e-11	3.83985e-10	4821.48	3114.67
9430021M05Rik	90.1452	-0.414132	0.282757	-1.46462	0.143025	0.22114	14.5281	10.7255
9430037G07Rik	59.0541	-0.310477	0.197692	-1.57051	0.116296	0.185703	74.9027	60.1205
9430038I01Rik	87.4502	0.621289	0.167659	3.70567	0.000210835	0.000626882	121.396	187.09
9430041J12Rik	81.3651	-0.473912	0.247247	-1.91676	0.055269	0.0977973	31.4869	22.5195
9430060I03Rik	8.80234	-0.260769	0.526085	-0.495679	0.620121	0.71367	7.24138	5.86011
9430069I07Rik	0.828925	0.965913	1.21854	0.792681	0.427963	NA	1.01263	1.93106
9430076C15Rik	2.49625	0.628108	0.904649	0.694311	0.487487	0.595981	3.37673	5.32068
9430083A17Rik	71.9767	-0.801236	0.275521	-2.90808	0.0036366	0.00857768	22.4923	12.5209
9430091E24Rik	122.222	-0.240641	0.174123	-1.38202	0.166965	0.251474	136.426	116.151
9530002B09Rik	0	NA	NA	NA	NA	NA	0	0
9530003J23Rik	0.193608	0	5.20164	0	1	NA	0	0
9530026F06Rik	0.137015	0.637998	5.19884	0.122719	0.902329	NA	0	0.258699
9530026P05Rik	29.3465	-0.206437	0.285662	-0.722662	0.469888	0.57895	59.3316	51.3158
9530027J09Rik	9.36857	0.493446	0.382782	1.2891	0.197362	0.289028	9.33793	13.8058
9530036O11Rik	9.42191	-1.27297	0.861799	-1.47711	0.139647	0.216894	2.0056	0.601071
9530051G07Rik	21.8512	-0.377685	0.31757	-1.1893	0.234323	0.332582	21.44	16.8572
9530052E02Rik	8.82774	-0.211957	0.602004	-0.352085	0.724774	0.800139	2.83356	2.46266
9530053A07Rik	10.1154	-0.226961	0.460801	-0.492537	0.62234	0.715825	17.7266	15.3488
9530059O14Rik	4.76773	1.19722	1.50327	0.796407	0.425796	0.536443	0	0.202753
9530068E07Rik	3721.47	-0.188449	0.0391438	-4.81426	1.47743e-06	6.15633e-06	6844.04	6010.5
9530077C05Rik	193.334	-0.586104	0.134559	-4.35575	1.32611e-05	4.79698e-05	152.453	100.28
9530080O11Rik	57.268	-1.21102	0.493319	-2.45483	0.014095	0.0290126	5.96794	2.73029
9530082P21Rik	2535.52	0.289555	0.0529582	5.46761	4.56154e-08	2.31774e-07	1171.42	1426.93
9530091C08Rik	17.5898	0.17367	0.302774	0.573597	0.566241	0.668222	30.3904	34.3137
9630001P10Rik	26.9898	-0.494829	0.57405	-0.861995	0.38869	0.499496	5.31889	3.01181
9630013A20Rik	52.6837	0.988528	0.634686	1.55751	0.11935	0.189604	1.60709	2.67277
9630028B13Rik	14.561	-0.379161	0.357092	-1.0618	0.288326	0.393946	21.2445	16.3064
9630028H03Rik	0.601127	-0.266199	2.02058	-0.131744	0.895187	NA	1.63578	1.36733
9630033F20Rik	1005.85	-0.11693	0.0733565	-1.59399	0.110937	0.178554	558.196	514.003
9830107B12Rik	3.62034	0.138752	0.727854	0.190631	0.848814	0.895508	9.19176	10.3269
9830132P13Rik	0.483977	-2.93288	2.67315	-1.09716	0.27257	NA	1.03263	0
9830147E19Rik	136.245	-0.492266	0.117892	-4.17558	2.97224e-05	0.00010197	222.544	159.359
9830166K06Rik	52.1432	-1.37495	0.405736	-3.38877	0.000702058	0.0019122	9.15327	2.94392
9930012K11Rik	65.3162	-0.626971	0.184524	-3.39777	0.000679371	0.00185556	156.429	102.095
9930014A18Rik	66.5028	-0.449627	0.177998	-2.52602	0.0115363	0.02428	50.7342	37.9402
9930021J03Rik	1679.75	-0.139634	0.0659429	-2.1175	0.0342177	0.06426	1134.74	1029.64
9930104L06Rik	510.765	-0.121407	0.0706271	-1.71898	0.0856178	0.143624	424.009	389.834
9930111H07Rik	0	NA	NA	NA	NA	NA	0	0
9930111J21Rik1	84.1116	0.42593	0.222475	1.91451	0.0555556	0.0982578	189.655	255.06
9930111J21Rik2	173.09	0.930342	0.237777	3.91266	9.12857e-05	0.000288563	321.482	613.078
a	1.57038	-1.25303	0.954089	-1.31333	0.189071	0.279103	3.57073	1.45275
A130010J15Rik	131.638	0.134274	0.148377	0.904954	0.36549	0.475423	122.49	134.825
A130077B15Rik	17.4461	0.938549	0.370933	2.53024	0.0113986	0.0240091	23.0243	44.2125
A1bg	2.86652	-0.0889622	0.602052	-0.147765	0.882528	0.919666	8.8357	8.36343
A1cf	0.0847864	-0.146026	5.19984	-0.0280828	0.977596	NA	0.206953	0.101376
A230001M10Rik	17.3232	0.483618	1.0867	0.445033	0.656296	0.744003	0.6297	0.62421
A230009B12Rik	11.5194	1.47811	1.31407	1.12483	0.260659	0.36297	0.206953	0.593885
A230020J21Rik	3.25822	-0.0684104	0.849665	-0.0805146	0.935828	0.956949	2.63301	2.55521
A230028O05Rik	7.34033	0.230668	0.490094	0.470661	0.637883	0.72932	8.46068	9.90601
A230046K03Rik	1595.52	0.30255	0.0868129	3.48508	0.000491982	0.00137336	1712.58	2114.06
A230050P20Rik	1293.26	0.167421	0.0672377	2.48998	0.0127751	0.0265807	739.069	826.502
A230056J06Rik	23.4133	0.275857	0.510426	0.540444	0.588891	0.686898	3.39441	4.0505
A230056P14Rik	262.481	-0.754575	0.149893	-5.03409	4.80127e-07	2.1293e-06	95.754	57.2286
A230057D06Rik	124.301	0.256878	0.218659	1.17479	0.24008	0.339106	43.9989	50.7364
A230065H16Rik	14.9129	1.60417	0.783085	2.04852	0.0405086	0.0745849	6.90403	20.5141
A230070E04Rik	208.682	0.16892	0.412518	0.409484	0.682184	0.765049	7.4308	6.85041
A230072C01Rik	234.884	-0.357697	0.0992511	-3.60397	0.000313399	0.000907639	190.972	147.657
A230072E10Rik	9.97906	-0.0488423	0.453393	-0.107726	0.914213	0.942244	5.86489	5.33727
A230073K19Rik	155.523	0.538236	0.284201	1.89385	0.0582446	0.10244	15.0222	20.0515
A230077H06Rik	87.8506	-0.260913	0.564138	-0.462499	0.643724	0.734658	2.95627	1.96054
A230103J11Rik	54.5746	0.220555	0.229999	0.958941	0.337589	0.446014	20.4727	23.3712
A230108P19Rik	1.84857	-0.681686	0.97426	-0.699696	0.484117	0.5926	2.22368	1.57358
A2m	467.843	-0.257918	0.26393	-0.977221	0.32846	0.436836	1352.63	1131.25
A330009N23Rik	183.026	-0.420869	0.164203	-2.56311	0.0103741	0.0220532	60.5145	43.3177
A330021E22Rik	294.962	-0.23945	0.124239	-1.92733	0.0539383	0.0957429	350.846	297.772
A330023F24Rik	1262.35	-0.251763	0.137961	-1.82489	0.0680183	0.117488	1012.9	850.005
A330032B11Rik	4.09096	-0.430377	0.792577	-0.543009	0.587123	0.685394	2.16157	1.4368
A330033J07Rik	17.1472	-0.985758	0.439044	-2.24524	0.0247529	0.0481961	14.4477	7.28338
A330035P11Rik	21.4408	-0.704626	0.244693	-2.87964	0.00398135	0.00930247	41.5532	25.5578
A330040F15Rik	76.156	-0.0854478	0.272432	-0.313648	0.753789	0.822708	23.0033	21.9566
A330041J22Rik	22.3765	-0.706341	0.331856	-2.12845	0.0332994	0.0627824	15.2341	9.43737
A330048O09Rik	27.6718	-0.47051	0.29874	-1.57498	0.115261	0.184413	38.5653	28.2608
A330049N07Rik	16.9996	-0.702931	0.88241	-0.796604	0.425681	0.536372	1.42669	0.89886
A330050F15Rik	342.348	0.638236	0.458852	1.39094	0.164243	0.248158	16.7251	25.1226
A330069E16Rik	22.586	0.294016	0.305462	0.962528	0.335784	0.444198	18.6279	23.1233
A330070K13Rik	16.1048	-0.125619	1.4682	-0.0855597	0.931816	0.954209	0.211374	0.101376
A330074K22Rik	123.42	-0.734368	0.123083	-5.96645	2.42465e-09	1.4248e-08	187.442	112.184
A330076C08Rik	2.91235	-0.631226	1.24542	-0.506838	0.612268	0.7072	0.794701	0.492509
A330076H08Rik	70.4121	-0.356082	0.25149	-1.41589	0.156809	0.238854	40.8535	30.9756
A330093E20Rik	25.9565	0.744709	0.666493	1.11735	0.263843	0.36628	1.56071	2.31971
A330102I10Rik	95.1869	0.433398	0.414017	1.04681	0.295186	0.401087	4.73704	5.24156
A3galt2	23.0683	-0.0806031	0.32818	-0.245606	0.805987	0.86433	42.5741	40.286
A430005L14Rik	493.673	0.217593	0.0861844	2.52474	0.0115784	0.024352	590.527	686.805
A430033K04Rik	251.354	-0.423297	0.106253	-3.98386	6.78056e-05	0.000219177	240.717	178.983
A430035B10Rik	66.9444	-0.645024	0.149459	-4.31573	1.59074e-05	5.68138e-05	80.4578	50.853
A430078G23Rik	11.8032	-0.0208969	0.378171	-0.0552579	0.955933	0.971214	33.162	32.8734
A430088P11Rik	1.37544	-0.0191379	1.25645	-0.0152317	0.987847	0.993942	2.24989	2.1871
A430089I19Rik	0.0862329	1.71984	5.17959	0.332043	0.739857	NA	0	0.517397
A430090L17Rik	6.7362	0.408795	0.493768	0.827909	0.407722	0.518762	8.45753	11.3683
A430093F15Rik	17.3145	4.14656	0.406313	10.2053	1.87673e-24	3.39966e-23	4.26665	74.8176
A430105I19Rik	502.86	-0.147444	0.0916913	-1.60805	0.107824	0.174418	935.395	846.016
A430107P09Rik	8.64614	0.090307	0.551935	0.163619	0.870031	0.910005	3.67643	3.92508
A4galt	308.82	0.253854	0.120278	2.11055	0.0348107	0.0652289	771.309	919.663
A4gnt	3.43209	-1.55952	1.49506	-1.04312	0.296894	0.402912	0.380795	0
A530006G24Rik	0.494505	0.406474	2.34058	0.173663	0.86213	NA	0.821413	1.07921
A530013C23Rik	9.77841	0.423409	0.425625	0.994794	0.319836	0.427535	10.4633	14.269
A530016L24Rik	58.3976	-0.591664	0.152413	-3.88197	0.000103613	0.000324338	110.695	72.8104
A530032D15Rik	88.1595	0.899696	0.144412	6.23008	4.66183e-10	2.94679e-09	102.387	191.689
A530046M15Rik	13.7564	1.59693	1.01159	1.57863	0.114422	0.183202	0.587748	2.07237
A530050N04Rik	5.60215	-0.845546	1.56793	-0.539274	0.589698	0.687581	0.40964	0.195566
A530053G22Rik	0	NA	NA	NA	NA	NA	0	0
A530054K11Rik	969.689	-0.153187	0.0915465	-1.67332	0.0942634	0.155715	1017.81	916.961
A530058N18Rik	28.2241	-0.317224	0.221724	-1.43072	0.152511	0.233404	50.7153	40.2055
A530064D06Rik	10.0068	0.972405	0.345711	2.81277	0.00491171	0.0112615	19.9974	39.3704
A530065N20Rik	1.43487	-1.95366	1.12886	-1.73065	0.0835141	0.140412	2.51794	0.593885
A530072M11Rik	27.8211	-0.193521	0.238863	-0.810173	0.417841	0.528818	48.2387	42.1625
A530088E08Rik	2.29737	-0.120992	0.689613	-0.17545	0.860726	0.903979	4.83687	4.41685
A530099J19Rik	17.0798	0.282693	0.295026	0.958196	0.337964	0.446363	45.9083	55.7677
A630001G21Rik	162.304	2.56232	0.199202	12.8629	7.27916e-38	2.27437e-36	134.798	796.389
A630007B06Rik	800.628	-0.464665	0.0972886	-4.77614	1.78688e-06	7.3618e-06	847.44	615.242
A630010A05Rik	0.597579	0.626768	2.64144	0.237282	0.812438	NA	0	0.195566
A630012P03Rik	2.06446	1.75174	1.43222	1.22309	0.221294	0.317631	2.67605	9.07549
A630019I02Rik	1.72475	-0.1316	1.67444	-0.0785937	0.937356	0.957774	0.206953	0.101376
A630020A06	3.17405	0.173552	0.775745	0.223723	0.822973	0.876739	2.4131	2.67169
A630023A22Rik	0.948065	0.430969	1.36113	0.316626	0.751528	NA	1.59153	2.09382
A630023P12Rik	12.2582	-2.0595	0.418996	-4.91531	8.86427e-07	3.79822e-06	17.6941	4.07188
A630033H20Rik	72.9785	1.63698	0.214446	7.63354	2.284e-14	2.19407e-13	99.9676	311.849
A630066F11Rik	14.3351	-0.150055	0.356263	-0.421192	0.673615	0.75827	17.5056	15.6236
A630072M18Rik	242.509	-0.271865	0.114793	-2.3683	0.0178699	0.0359754	323.409	268.259
A630073D07Rik	0.0344921	-0.844135	5.20164	-0.162283	0.871083	NA	0.206953	0
A630075F10Rik	26.3948	0.20878	0.388466	0.537447	0.590959	0.688577	10.3587	11.9595
A630076J17Rik	1.34039	0.675163	1.15145	0.586358	0.557635	0.66083	1.41785	2.28468
A630077J23Rik	4.72814	-0.722069	0.573273	-1.25955	0.20783	0.302124	9.9662	6.03586
A630089N07Rik	20.0395	-0.733111	0.322583	-2.27263	0.0230484	0.0452274	30.3875	17.8783
A630095E13Rik	0	NA	NA	NA	NA	NA	0	0
A630095N17Rik	3.59999	0.476339	0.761051	0.625896	0.531383	0.636257	1.8052	2.67519
A730006G06Rik	1.77069	1.28974	1.17849	1.0944	0.27378	0.377734	0.801255	2.07237
A730008H23Rik	0	NA	NA	NA	NA	NA	0	0
A730017C20Rik	589.675	0.104763	0.175804	0.595909	0.551236	0.654956	102.916	109.043
A730017L22Rik	233.313	-0.175664	0.10767	-1.63151	0.102783	0.167486	198.51	174.851
A730018C14Rik	0.14665	0	5.20164	0	1	NA	0	0
A730020E08Rik	54.787	-0.409515	0.222846	-1.83766	0.0661132	0.114505	28.4254	21.5873
A730020M07Rik	32.5041	-0.112809	0.244436	-0.461507	0.644435	0.735099	54.9415	50.4184
A730036I17Rik	13.1698	-0.483395	0.546713	-0.884184	0.376597	0.48725	6.4916	4.20127
A730043L09Rik	2.87756	0.486895	1.17123	0.415713	0.67762	0.761597	1.89037	2.46494
A730046J19Rik	11.019	-0.819481	0.749457	-1.09343	0.274204	0.378183	22.2619	12.6314
A730056A06Rik	50.3407	-0.475594	0.302363	-1.57292	0.115736	0.184984	14.2341	9.93447
A730082K24Rik	0.246893	0	5.00165	0	1	NA	0	0
A730085K08Rik	2.60534	0.25081	1.00531	0.249484	0.802986	0.862055	1.01705	1.17266
A730090H04Rik	8.86882	-1.02301	0.389646	-2.62548	0.00865269	0.0187732	26.2162	12.8657
A730090N16Rik	5.49302	-0.394515	0.661559	-0.596341	0.550947	0.65478	9.90363	7.5648
A730098P11Rik	4902.84	0.130641	0.0411909	3.1716	0.00151603	0.00386681	4335.43	4750.56
A830009L08Rik	89.5118	-0.530036	0.473209	-1.12009	0.262676	0.365095	5.20666	2.94482
A830010M20Rik	3976.05	-0.23779	0.0961159	-2.47399	0.0133615	0.0276864	372.763	313.377
A830018L16Rik	1734.63	0.175899	0.231002	0.761461	0.446382	0.556145	117.925	130.845
A830019L24Rik	7.83528	0.325013	0.697491	0.465974	0.641234	0.732311	1.97035	2.67683
A830052D11Rik	10.2182	1.00892	0.541408	1.86351	0.062391	0.108869	2.52484	5.00372
A830080D01Rik	267.596	0.13768	0.0994813	1.38398	0.166366	0.250713	341.967	377.995
A830082K12Rik	191.685	-0.700411	0.132866	-5.27154	1.35283e-07	6.45957e-07	86.8765	53.974
A830082N09Rik	444.016	-0.282134	0.142178	-1.98437	0.0472146	0.0852877	110.918	88.6056
A930001A20Rik	2.28096	-0.117532	1.58509	-0.0741484	0.940892	0.960124	0.206953	0.195566
A930001C03Rik	7.83414	-0.701086	0.435748	-1.60893	0.107632	0.174259	17.4743	10.929
A930003A15Rik	104.385	-0.480738	0.19047	-2.52396	0.0116041	0.0243977	343.919	246.13
A930003O13Rik	5.60628	0.415722	0.630532	0.659319	0.509691	0.616369	2.3441	3.05581
A930004D18Rik	105.195	-0.655494	0.149346	-4.38909	1.13826e-05	4.15377e-05	157.209	100.267
A930005H10Rik	245.674	-0.258634	0.0937188	-2.75968	0.00578576	0.0130994	229.986	191.216
A930006I01Rik	1.11373	-0.997435	1.05518	-0.945279	0.344516	0.453238	3.60035	1.78969
A930006K02Rik	18.8678	-0.20898	0.272089	-0.768056	0.442454	0.552607	29.0425	25.2291
A930007I19Rik	28.7571	-0.381042	0.234334	-1.62606	0.103936	0.169025	40.3409	30.9612
A930009A15Rik	7.64236	0.317913	1.00235	0.317168	0.751116	0.820464	0.801255	0.819776
A930011G23Rik	22.1655	1.16376	0.599942	1.93978	0.0524059	0.0933968	1.7698	3.65688
A930011O12Rik	4304.77	-0.167376	0.114338	-1.46386	0.143231	0.221385	2116.65	1882.81
A930012L18Rik	23.1031	0.0891146	0.414746	0.214866	0.829872	0.881396	6.77625	7.40392
A930013F10Rik	300.224	-0.0782322	0.109957	-0.711483	0.476785	0.585627	194.235	182.055
A930015D03Rik	249.13	0.738925	0.117446	6.29162	3.14166e-10	2.02787e-09	227.713	378.949
A930016O22Rik	15.789	-0.388981	0.395088	-0.984542	0.324849	0.432833	8.11835	6.29354
A930017M01Rik	229.514	-0.592015	0.198839	-2.97736	0.00290739	0.00700859	61.6482	38.4052
A930018P22Rik	2.46095	0.521291	1.11404	0.467929	0.639836	0.730983	1.95675	2.74382
A930019D19Rik	3.51427	-0.666118	0.766885	-0.868602	0.385065	0.495726	3.7136	2.42176
A930024E05Rik	108.556	-0.432909	0.143399	-3.01891	0.00253684	0.00618825	74.7691	54.3886
A930041C12Rik	4.70872	-0.526075	0.597221	-0.880871	0.378388	0.489091	10.956	7.69368
AA387883	29.148	-0.988246	0.781745	-1.26415	0.206175	0.299952	2.02328	0.76558
AA388235	0.292822	0.575499	4.89367	0.117601	0.906384	NA	0	0.101376
AA413626	6.36318	-0.344435	0.547354	-0.629273	0.52917	0.634201	7.10998	5.62787
AA414768	235.999	0.189672	0.102646	1.84783	0.0646266	0.112244	214.597	246.274
AA415398	166.425	-0.293324	0.112921	-2.5976	0.00938769	0.0201821	129.349	105.031
AA465934	455.571	-0.0042487	0.175062	-0.0242696	0.980638	0.989083	298.608	296.996
AA467197	6.02282	1.95196	0.49156	3.97096	7.15842e-05	0.000230351	5.63692	22.3462
AA474331	97.1578	-0.100432	0.156114	-0.643322	0.520015	0.626305	78.4523	74.1097
AA536875	0.505805	-0.0961418	2.50842	-0.0383276	0.969426	NA	0.175975	0.218704
AA543186	20.7222	-0.56702	0.276171	-2.05315	0.0400585	0.0739242	37.6905	25.5142
AA543401	0.287909	0	3.33465	0	1	NA	0	0
AA545190	0.0847972	-0.844135	5.20164	-0.162283	0.871083	NA	0.206953	0
AA619741	0.77735	3.07959	2.15609	1.42832	0.153199	NA	0	1.27489
AA792892	0.478272	-2.58449	2.66615	-0.969371	0.33236	NA	0.810097	0
AA986860	81.5782	-0.368346	0.165789	-2.22178	0.0262982	0.0508699	120.439	92.7841
AA987161	382.279	0.000933523	0.10055	0.00928419	0.992592	0.996875	363.524	365.755
Aaas	403.322	0.2669	0.10703	2.49368	0.0126425	0.0263432	412.727	497.263
Aacs	1438.45	0.221319	0.0855914	2.58576	0.00971657	0.0208219	637.273	742.039
Aadac	0.131104	-1.22044	5.17389	-0.235885	0.813522	NA	0.527926	0.258699
Aadacl2	0.259548	0.118283	3.34261	0.0353864	0.971772	NA	0.587748	0.649831
Aadacl3	0.285408	0.637372	4.8408	0.131667	0.895248	NA	0	0.195566
Aadat	3.98175	0.9733	1.03538	0.940041	0.347197	0.455959	1.00165	1.7872
Aaed1	327.775	-0.516987	0.0777536	-6.64904	2.95018e-11	2.10815e-10	712.445	498.162
Aagab	2346.03	-0.0567296	0.0498029	-1.13908	0.254669	0.35628	2402.05	2309.93
Aak1	12758.2	-0.277036	0.0556343	-4.9796	6.37167e-07	2.77876e-06	5095.35	4203.35
Aamdc	510.736	-0.418256	0.085034	-4.9187	8.71229e-07	3.73893e-06	482.904	361.462
Aamp	4342.28	0.0138146	0.0430949	0.320562	0.748542	0.81847	4257.29	4295.11
Aanat	34.5641	-2.23158	0.341288	-6.53871	6.20532e-11	4.27983e-10	128.185	27.4441
Aar2	1180.28	-0.0854214	0.0597964	-1.42854	0.153138	0.234209	1205.84	1134.31
Aard	69.5851	-0.982581	0.152609	-6.43854	1.20628e-10	8.10071e-10	106.587	54.0258
Aars	5702.52	0.299919	0.0451361	6.64477	3.03693e-11	2.16598e-10	3771.45	4637.3
Aars2	857.333	-0.177617	0.0712395	-2.49324	0.0126583	0.0263702	439.206	385.296
Aarsd1	1241.98	0.0740562	0.0663386	1.11634	0.264278	0.366829	767.7	805.331
Aasdh	344.712	-0.257858	0.0900472	-2.86359	0.00418869	0.00974778	388.558	326.661
Aasdhppt	734.402	-0.225559	0.0584289	-3.86041	0.000113197	0.000352973	699.329	596.589
Aass	289.067	-0.434658	0.137959	-3.15063	0.00162916	0.00412766	449.881	332.465
Aatf	439.682	0.371225	0.0852743	4.3533	1.34103e-05	4.84812e-05	431.046	557.158
Aatk	7390.12	-0.581122	0.155593	-3.73489	0.000187794	0.000562867	1174.85	782.415
AB041803	9.66484	0.155932	0.443327	0.351731	0.72504	0.800242	7.88453	8.64358
AB124611	299.128	2.54104	0.175625	14.4686	1.91311e-47	7.98788e-46	257.234	1497.39
Abat	6537.14	-0.651964	0.125979	-5.17519	2.27675e-07	1.05598e-06	3416.31	2170.72
Abca1	3205.2	-0.476437	0.0965401	-4.93512	8.01016e-07	3.4521e-06	8531.63	6132.59
Abca12	7.61655	-2.88477	1.2415	-2.32362	0.0201461	0.0401455	1.00181	0
Abca13	19.3353	0.474575	0.52354	0.906474	0.364685	0.474575	40.6264	56.841
Abca14	2.40978	1.39873	0.704488	1.98546	0.0470933	0.0851264	1.95462	5.44356
Abca15	1.05247	-2.54245	1.50934	-1.68447	0.0920905	0.152708	0.770277	0
Abca16	1.22014	3.16128	1.87284	1.68796	0.0914181	0.151769	0	1.26437
Abca17	11.2345	-0.850791	0.4595	-1.85156	0.0640895	0.111425	8.46687	4.61961
Abca2	8570.71	-0.414718	0.0872728	-4.75198	2.01438e-06	8.24978e-06	4046.79	3032.12
Abca3	3800.65	-0.3297	0.0591051	-5.5782	2.4302e-08	1.27731e-07	3617.65	2875.12
Abca4	1166.86	-0.265693	0.107807	-2.46452	0.0137197	0.0283447	3665.45	3048.23
Abca5	1599.1	-0.458262	0.0769706	-5.95373	2.62096e-09	1.53435e-08	1202.39	876.367
Abca6	75.8739	-1.1502	0.226469	-5.07886	3.79715e-07	1.70551e-06	141.499	64.7486
Abca7	1184.46	0.221523	0.065404	3.387	0.000706622	0.00192323	1210.03	1411.96
Abca8a	563.52	-0.880649	0.175878	-5.00716	5.5238e-07	2.42318e-06	1920.31	1043.2
Abca8b	621.859	-0.701878	0.0922313	-7.60997	2.74152e-14	2.61578e-13	374.174	230.423
Abca9	1571.79	-0.727108	0.147477	-4.93033	8.20919e-07	3.5346e-06	5312.91	3209.6
Abcb10	1008.45	-0.260181	0.0713054	-3.64882	0.000263446	0.00077076	805.551	672.246
Abcb11	2.71736	1.3571	1.35698	1.00009	0.317265	0.424769	0.418327	0.826962
Abcb1a	1598.53	-0.46388	0.0775483	-5.98182	2.20654e-09	1.30032e-08	3606.87	2613.49
Abcb1b	269.337	0.172663	0.0830703	2.07851	0.037662	0.0699453	437.814	495.705
Abcb4	183.45	-0.565087	0.142791	-3.95743	7.57592e-05	0.000242737	193.596	131.251
Abcb5	1.26084	0.409827	1.74113	0.235379	0.813914	0.870575	0.175975	0.202753
Abcb6	638.355	-0.0459411	0.0786334	-0.584245	0.559056	0.66184	407.673	393.54
Abcb7	1183.77	-0.0230524	0.07201	-0.320127	0.748872	0.818734	839.988	828.906
Abcb8	1388.89	-0.160169	0.0690192	-2.32065	0.020306	0.0403951	1194.96	1066.78
Abcb9	1266.92	-0.310432	0.0779785	-3.98099	6.86289e-05	0.000221645	619.162	494.693
Abcc1	994.903	0.323872	0.0588403	5.50426	3.70732e-08	1.90554e-07	1616.46	2025.8
Abcc10	469.167	-0.23924	0.0706289	-3.38728	0.000705896	0.00192153	534.739	453.301
Abcc12	23.3887	-0.898747	0.286685	-3.13496	0.00171878	0.00433466	44.2497	24.0677
Abcc2	3.42226	0.720257	0.808065	0.891335	0.372749	0.482809	2.45292	4.05926
Abcc3	222.908	0.388008	0.128175	3.02717	0.00246858	0.00603754	434.365	568.76
Abcc4	1097.39	0.0271839	0.0707285	0.384342	0.700725	0.780178	2318.08	2362.66
Abcc5	4842.26	-0.196611	0.0712537	-2.75932	0.00579226	0.0131093	3080.32	2688.05
Abcc6	50.3807	-0.558113	0.230357	-2.42282	0.0154005	0.0314427	28.3988	19.2751
Abcc8	1363.81	0.054347	0.287883	0.188782	0.850264	0.896301	28.587	28.3421
Abcc9	509.579	-0.674088	0.180498	-3.7346	0.000188017	0.000563293	1475.15	924.994
Abcd1	792.331	0.514511	0.108549	4.73991	2.13812e-06	8.71631e-06	1300.2	1858.63
Abcd2	1011.62	-0.307609	0.113597	-2.70788	0.00677135	0.0150797	337.151	273.588
Abcd3	2555.15	-0.419878	0.0480485	-8.73863	2.3595e-18	3.00538e-17	3802.05	2840.09
Abcd4	438.679	-0.204397	0.0789277	-2.58968	0.00960663	0.02061	469.315	408.827
Abce1	2777.7	0.380011	0.0519027	7.3216	2.45025e-13	2.14018e-12	2030.84	2645.25
Abcf1	3599.77	0.19881	0.0349552	5.68757	1.28856e-08	6.96737e-08	3641.47	4174.19
Abcf2	2733.84	0.288251	0.0464969	6.19937	5.66905e-10	3.53547e-09	1606.85	1958.68
Abcf3	2116.3	-0.00793891	0.0490441	-0.161873	0.871406	0.910931	1774.93	1760.98
Abcg1	2625.01	0.905274	0.074166	12.2061	2.88556e-34	7.98437e-33	1502.19	2813.96
Abcg2	1030.19	-0.466044	0.0759246	-6.13825	8.34368e-10	5.11778e-09	2676.73	1936.37
Abcg3	27.1461	-0.292734	0.260522	-1.12364	0.261164	0.363401	85.8415	70.4009
Abcg4	1825.37	-0.429061	0.112804	-3.8036	0.000142609	0.000437003	433.012	317.745
Abcg5	2.45302	-0.847201	0.66324	-1.27737	0.201472	0.294122	5.80096	3.34013
Abcg8	2.37455	-0.349912	0.784495	-0.446034	0.655572	0.743397	5.01956	3.97135
Abhd1	38.5068	-0.129743	0.268827	-0.482627	0.629361	0.722295	35.086	31.9922
Abhd10	510.478	-0.184199	0.0795656	-2.31506	0.0206096	0.0409378	480.526	424.181
Abhd11	653.092	0.527368	0.0586198	8.9964	2.33237e-19	3.16339e-18	530.482	764.224
Abhd11os	61.4538	-0.367802	0.160842	-2.28672	0.022212	0.0437289	118.741	92.047
Abhd12	7839.9	0.266021	0.0573739	4.63663	3.54134e-06	1.39306e-05	3589.48	4314.18
Abhd12b	1.31709	0.780781	1.82833	0.427045	0.669347	0.755194	0.211374	0.304129
Abhd13	1366.98	-0.0649066	0.0539933	-1.20212	0.229315	0.326842	1101.27	1055.74
Abhd14a	497.237	-0.470208	0.0692079	-6.79414	1.08963e-11	8.14575e-11	596.992	429.306
Abhd14b	791.186	-0.559475	0.0830299	-6.73823	1.60324e-11	1.18193e-10	1809.04	1227.42
Abhd15	97.3962	-0.25236	0.138853	-1.81745	0.0691478	0.119118	245.146	207.069
Abhd16a	2634.17	0.0623718	0.0502485	1.24127	0.214507	0.309855	2688.18	2804.91
Abhd16b	0.995233	-0.172336	1.13732	-0.151528	0.879559	0.917291	1.8406	1.57098
Abhd17a	4137.78	-0.046135	0.0647701	-0.712289	0.476286	0.585246	2620.75	2534.83
Abhd17b	1159.67	0.125974	0.0771568	1.6327	0.102532	0.167179	929.55	1015.67
Abhd17c	1141.16	0.0799452	0.0621792	1.28572	0.19854	0.290501	741.691	783.041
Abhd2	2890.3	-0.428587	0.0800655	-5.35295	8.65295e-08	4.23483e-07	6174.02	4587
Abhd3	1079.82	-0.42274	0.134398	-3.14544	0.00165839	0.00419487	600.263	445.523
Abhd4	1752.89	-0.236329	0.0559738	-4.22214	2.41991e-05	8.43728e-05	2309.91	1959.94
Abhd5	685.764	-0.00621317	0.0770243	-0.0806651	0.935708	0.956931	1161.36	1157.44
Abhd6	1628.1	-0.314152	0.0697466	-4.50419	6.66253e-06	2.52328e-05	617.178	492.953
Abhd8	6941.98	-0.338947	0.101132	-3.35152	0.000803687	0.00216244	2813.71	2220.61
Abi1	4964.95	0.835251	0.0608528	13.7258	7.11883e-43	2.58415e-41	2826.61	5047.62
Abi2	5603.9	-0.235934	0.0858892	-2.74696	0.006015	0.0135623	1458.82	1235.01
Abi3	240.51	0.670604	0.0970324	6.91113	4.808e-12	3.71359e-11	392.534	626.827
Abi3bp	978.658	-0.90192	0.150607	-5.98855	2.11717e-09	1.24963e-08	3515.92	1881.51
Abl1	2728.77	-0.391011	0.0585987	-6.6727	2.5114e-11	1.80638e-10	4780.26	3643.16
Abl2	2456.07	0.208929	0.0907538	2.30215	0.0213265	0.0421953	1046.75	1206.41
Ablim1	4180.19	-0.408021	0.0541257	-7.53841	4.75744e-14	4.44521e-13	4088.24	3079.13
Ablim2	2870.54	-0.332041	0.17939	-1.85094	0.064178	0.111548	174.289	135.42
Ablim3	899.934	-0.0352984	0.259185	-0.13619	0.891671	0.92593	533.273	518.292
Abo	0.0567302	0	5.20164	0	1	NA	0	0
Abr	19489.2	0.366926	0.0516503	7.10405	1.21156e-12	9.9347e-12	3901.91	5025.62
Abra	6.46793	-0.313408	0.653382	-0.479671	0.631462	0.724081	3.37688	2.95867
Abracl	553.144	1.34435	0.108901	12.3448	5.19786e-35	1.48458e-33	533.355	1356.83
Abt1	504.229	0.0430376	0.0822434	0.523296	0.600768	0.697258	379.175	388.692
Abtb1	1039.69	-0.283813	0.0958678	-2.96046	0.0030718	0.00735541	933.004	768.228
Abtb2	407.056	-0.0844174	0.135615	-0.62248	0.533626	0.638329	419.239	393.853
Acaa1a	1282.84	0.226003	0.0597249	3.78407	0.000154285	0.000470073	1687.31	1973.48
Acaa1b	312.231	0.163874	0.144573	1.13351	0.257002	0.358896	426.115	477.313
Acaa2	962.945	-0.0949398	0.0916092	-1.03636	0.300036	0.405933	1768.76	1656.67
Acaca	2308.9	-0.259627	0.0634433	-4.09227	4.27174e-05	0.000142944	1861.07	1552.92
Acacb	486.703	-0.643796	0.0802387	-8.0235	1.02773e-15	1.08126e-14	1401.53	896.117
Acad10	226.876	-0.191927	0.113178	-1.69579	0.0899261	0.149704	446.323	390.32
Acad11	690.296	-0.466063	0.0625323	-7.45315	9.11349e-14	8.31104e-13	863.845	623.944
Acad12	147.931	-0.154357	0.114055	-1.35335	0.175944	0.262682	295.601	266.2
Acad8	1015.73	-0.258721	0.0860208	-3.00766	0.00263267	0.00639937	1743.91	1457.26
Acad9	1301.23	-0.0561767	0.0473017	-1.18763	0.234981	0.333294	884.061	850.633
Acadl	1247.01	0.136492	0.0744635	1.833	0.0668019	0.115537	1990.76	2189.29
Acadm	1375.78	-0.378342	0.0437546	-8.64692	5.29103e-18	6.55553e-17	2418.27	1860.08
Acads	288.438	0.224669	0.0951192	2.36198	0.0181778	0.03654	533.497	623.901
Acadsb	2295.76	-0.308403	0.0403086	-7.65106	1.99325e-14	1.92223e-13	3915.56	3162.12
Acadvl	1919.77	-0.0741152	0.0420287	-1.76345	0.0778254	0.132015	2711.17	2573.46
Acan	393.897	-0.921437	0.178824	-5.15275	2.56694e-07	1.18204e-06	903.291	475.531
Acap1	111.75	0.52534	0.184027	2.85468	0.00430798	0.0100029	267.286	385.81
Acap2	3698.95	-0.0527757	0.0840954	-0.627569	0.530286	0.635144	3124.84	3014.46
Acap3	5071.89	-0.13341	0.0853162	-1.56372	0.117884	0.187792	1685.12	1532.42
Acat1	3314.71	-0.142473	0.0607158	-2.34655	0.018948	0.0379817	3998.21	3621.33
Acat2	1103.07	0.138273	0.0807268	1.71285	0.0867408	0.14522	641.773	704.183
Acat3	276.433	0.351218	0.111021	3.16352	0.00155875	0.00396762	105.994	134.533
Acbd3	1472.42	0.15034	0.0598322	2.5127	0.011981	0.0251025	1882.23	2091.81
Acbd4	1095.68	-0.396651	0.0516186	-7.68426	1.53881e-14	1.49482e-13	1680.58	1273.74
Acbd5	2405.9	-0.198287	0.058604	-3.38351	0.00071566	0.00194527	2035.41	1775.8
Acbd6	1366.1	0.173172	0.059941	2.88904	0.00386424	0.00906752	939.825	1057.04
Acbd7	8.52641	-0.405017	0.462496	-0.875721	0.381182	0.491747	11.8315	9.01134
Accs	142.21	-0.348435	0.155586	-2.2395	0.0251232	0.0488407	302.681	238.755
Accsl	4.50003	-0.825056	0.759667	-1.08608	0.277446	0.381947	2.42392	1.32032
Acd	923.913	0.0168182	0.0711182	0.236483	0.813058	0.869859	756.636	763.507
Ace	2954.91	-0.177443	0.150458	-1.17935	0.23826	0.336969	8772.1	7756.62
Ace2	47.2515	0.158712	0.225694	0.703216	0.481921	0.590494	46.8937	52.0709
Ace3	1.34779	0.504084	1.41831	0.355412	0.722281	0.797859	0.770277	1.12548
Acer1	1.25098	-2.07905	1.58551	-1.31128	0.189764	0.279948	0.908721	0.258699
Acer2	599.838	0.725143	0.0928628	7.80876	5.77554e-15	5.76996e-14	566.702	937.026
Acer3	727.192	0.555774	0.0870822	6.38218	1.74585e-10	1.15575e-09	1266.53	1863.59
Ache	1431.44	0.265098	0.216873	1.22236	0.221571	0.318003	97.972	116.11
Acin1	4836.01	0.0382741	0.0719079	0.532266	0.594542	0.691886	5452.06	5597.4
Ackr1	1049.1	0.763938	0.0821274	9.30187	1.37999e-20	2.00141e-19	730.341	1239.13
Ackr2	104.841	0.735612	0.14991	4.90702	9.24724e-07	3.95231e-06	60.6772	101.915
Ackr3	465.43	-0.122992	0.111903	-1.09909	0.271729	0.375577	739.227	680.205
Ackr4	191.46	-0.96517	0.184804	-5.22268	1.76356e-07	8.27853e-07	726.94	373.157
Acly	12785.8	-0.450424	0.0545234	-8.26112	1.44318e-16	1.62386e-15	31976.2	23401.2
Acmsd	4.49269	-1.53755	0.622146	-2.47136	0.0134601	0.0278629	6.83273	2.62173
Acn9	143.739	-0.132855	0.127871	-1.03898	0.298813	0.404661	71.6248	65.201
Acnat1	58.2624	-0.823004	0.228609	-3.60006	0.00031815	0.000920252	210.832	118.706
Acnat2	4.61729	-1.46228	0.841321	-1.73808	0.0821969	0.138522	3.29826	1.10953
Aco1	1296.76	-0.0408277	0.0394267	-1.03553	0.30042	0.406305	1869.76	1816.37
Aco2	16670.7	-0.0700797	0.0649872	-1.07836	0.280873	0.385723	9147.35	8709.23
Acot1	377.671	-0.415062	0.125381	-3.31042	0.00093157	0.00247683	404.92	303.838
Acot10	9.53567	0.358934	0.429148	0.836386	0.402938	0.514002	9.53747	12.5391
Acot11	1103.05	-0.481084	0.0962361	-4.999	5.76294e-07	2.52631e-06	741.024	529.359
Acot12	19.9953	-0.0215744	0.241705	-0.0892592	0.928876	0.952454	31.9492	31.5953
Acot13	887.089	-0.20917	0.0846755	-2.47026	0.0135015	0.0279393	443.544	383.196
Acot2	479.001	-0.412995	0.0891482	-4.63268	3.60959e-06	1.41839e-05	657.738	493.62
Acot3	90.1781	-0.529574	0.231742	-2.28518	0.022302	0.0438876	30.1841	20.3563
Acot4	53.5092	-0.254669	0.256606	-0.992453	0.320977	0.428752	18.7994	15.533
Acot5	111.621	-0.508862	0.302175	-1.684	0.0921826	0.152847	13.1187	8.67481
Acot6	116.029	-0.476283	0.14914	-3.19352	0.00140548	0.00361455	108.805	78.272
Acot7	6357.09	0.517036	0.0955576	5.41073	6.27695e-08	3.13797e-07	959.196	1370.01
Acot8	519.533	0.146829	0.0680608	2.15732	0.030981	0.0588643	590.96	654.937
Acot9	565.623	0.483443	0.0794009	6.08863	1.13879e-09	6.92122e-09	593.362	831.298
Acox1	5617.24	-0.226701	0.0387312	-5.85319	4.82245e-09	2.75387e-08	5353.72	4571.09
Acox2	10.0968	-0.289941	0.368341	-0.787154	0.431192	0.541629	28.2772	23.2286
Acox3	927.203	-0.153228	0.0751624	-2.03862	0.0414877	0.0761166	1038.66	934.893
Acoxl	10.9689	0.034807	0.503592	0.0691175	0.944896	0.963154	24.906	25.7198
Acp1	905.702	0.187447	0.0851284	2.20193	0.0276699	0.0532743	644.047	735.849
Acp2	2389.09	0.680447	0.0549112	12.3918	2.89577e-35	8.36047e-34	2132.55	3419.86
Acp5	3770.44	0.637133	0.124316	5.12509	2.97388e-07	1.35601e-06	8806.31	13697.8
Acp6	451.904	-0.200651	0.0920186	-2.18055	0.0292164	0.0558821	458.79	399.927
Acpp	31.535	-0.796519	0.207794	-3.83322	0.000126476	0.00039143	109.025	63.6276
Acpt	2.22527	-0.384481	1.096	-0.350804	0.725736	0.800773	1.83404	1.40822
Acr	18.7637	0.33461	0.380528	0.879332	0.379221	0.489877	6.82015	8.24616
Acrbp	228.736	-0.278491	0.1664	-1.67362	0.0942056	0.155661	262.181	216.159
Acrv1	0.169486	0.638004	5.19884	0.122721	0.902328	NA	0	0.195566
Acsbg1	3001.75	-0.56936	0.271457	-2.09742	0.0359561	0.0671319	570.181	383.059
Acsbg2	2.89066	0.858423	0.679867	1.26263	0.206721	0.300629	2.38213	4.46561
Acsf2	525.625	-0.450949	0.0786267	-5.73532	9.73286e-09	5.33545e-08	770.138	563.511
Acsf3	352.158	-0.1503	0.0817835	-1.83778	0.0660945	0.114483	374.083	336.298
Acsl1	1550.66	-0.0783753	0.0530604	-1.4771	0.13965	0.216894	1235.89	1174.39
Acsl3	3673.08	-0.401523	0.0867698	-4.62745	3.70195e-06	1.45224e-05	1674.1	1263.82
Acsl4	2677.58	0.949886	0.0797842	11.9057	1.10539e-32	2.82368e-31	852.579	1651.16
Acsl5	2773.01	2.20425	0.0808264	27.2714	9.2577e-164	4.92562e-161	1259	5806.22
Acsl6	3998.35	-0.334538	0.091611	-3.65172	0.000260487	0.000762702	1783.94	1411.45
Acsm1	0.626666	0	2.72204	0	1	NA	0	0
Acsm2	0.489337	0	3.75165	0	1	NA	0	0
Acsm3	7.25153	-0.594013	0.448002	-1.32591	0.184868	0.273875	13.7276	9.51158
Acsm4	12.8201	-5.13098	1.14941	-4.464	8.04434e-06	3.00867e-05	59.3082	1.78963
Acsm5	3.24821	0.484569	0.730206	0.663606	0.506943	0.614242	4.35477	6.12304
Acss1	686.863	0.185127	0.104797	1.76653	0.0773063	0.131254	604.037	688.562
Acss2	1131.22	-0.292096	0.0825871	-3.53682	0.00040497	0.0011475	524.507	426.87
Acss2os	9.98717	0.0868762	0.948758	0.0915683	0.927041	0.951082	0.94412	1.07921
Acss3	131.538	-0.661592	0.168984	-3.91513	9.0356e-05	0.000285915	452.247	286.386
Acta1	221.239	0.984006	0.484662	2.03029	0.0423267	0.0774804	118.165	234.1
Acta2	2302.52	-0.785493	0.141236	-5.56158	2.67344e-08	1.39884e-07	7988.17	4636.33
Actb	59650.2	1.75036	0.0769017	22.761	1.1163e-114	2.21147e-112	44992.9	151379
Actbl2	1.2951	-1.50101	1.41555	-1.06037	0.288977	0.394558	1.63806	0.609837
Actc1	8.27737	-2.32525	1.19765	-1.94151	NA	NA	36.9722	7.39171
Actg1	38576.2	0.862483	0.0650159	13.2657	3.65873e-40	1.21666e-38	32846	59723.4
Actg2	107.153	-1.3618	0.2903	-4.69099	2.71885e-06	1.09094e-05	454.938	177.206
Actl10	57.245	-0.197515	0.293632	-0.672661	0.501163	0.608863	16.5488	14.4695
Actl11	0.0686288	-1.61631	5.19773	-0.310965	0.755827	NA	0.411773	0
Actl6a	581.153	0.377876	0.0504422	7.49127	6.821e-14	6.31629e-13	814.57	1060.32
Actl6b	1982.8	0.36428	0.339975	1.07149	0.283949	0.38903	121.752	155.29
Actl7a	1.1837	0.242331	1.34788	0.179787	0.85732	0.901825	0.810097	1.01619
Actl7b	1.29578	-0.566422	1.25684	-0.450671	0.652227	0.741022	1.14878	0.7184
Actl9	4.87822	0.0783574	0.715515	0.109512	0.912797	0.941247	3.05149	2.77064
Actn1	4624.76	-0.182324	0.0733599	-2.48534	0.012943	0.026909	6498.27	5728.29
Actn2	357.496	0.733777	0.402111	1.82481	0.0680294	0.117496	53.3647	87.8732
Actn3	214.37	-0.546111	0.104007	-5.25073	1.51501e-07	7.18425e-07	685.274	469.048
Actn4	7539.67	-0.17758	0.0567868	-3.12714	0.00176518	0.00443965	12524.7	11072.7
Actr10	3122.24	-0.0118879	0.0438348	-0.271197	0.786239	0.848774	2082.88	2061.39
Actr1a	6074.16	0.212127	0.0379439	5.59053	2.26379e-08	1.19423e-07	4335.52	5017.75
Actr1b	6948.43	-0.209025	0.0627958	-3.32864	0.000872697	0.00233177	2453.72	2116.6
Actr2	11621.8	1.1736	0.0770945	15.2228	2.49469e-52	1.14706e-50	5837.9	13171.8
Actr3	9484.81	1.77928	0.0770478	23.0932	5.4135e-118	1.14557e-115	5315.42	18250.4
Actr3b	2590.76	0.110647	0.103773	1.06624	0.286316	0.391639	183.376	195.146
Actr5	284.72	0.141104	0.0906886	1.55591	0.119729	0.190076	360.192	396.57
Actr6	442.399	-0.128227	0.09704	-1.32138	0.186374	0.275711	295.955	269.758
Actr8	1269.43	-0.108408	0.0544363	-1.99146	0.0464308	0.0840756	903.538	833.39
Actrt1	0	NA	NA	NA	NA	NA	0	0
Actrt2	0.0532845	0	5.20164	0	1	NA	0	0
Actrt3	15.6408	0.58803	0.934212	0.629439	0.529062	0.634152	0.825678	1.2358
Acvr1	1169.15	-0.387891	0.0705675	-5.49673	3.86888e-08	1.98311e-07	1508.8	1151.39
Acvr1b	2738.72	0.365519	0.0653155	5.59621	2.19086e-08	1.15641e-07	948.44	1220.26
Acvr1c	436.017	0.229751	0.471096	0.487694	0.625767	0.719234	23.5929	26.5051
Acvr2a	1329.95	-0.281128	0.103661	-2.712	0.00668777	0.014906	638.555	526.256
Acvr2b	93.3313	-0.256216	0.134592	-1.90365	0.056956	0.100429	99.0128	82.2771
Acvrl1	1309.88	-0.0726356	0.0820386	-0.885384	0.37595	0.486514	3211.25	3053.23
Acy1	344.105	-0.56411	0.0970535	-5.81237	6.15955e-09	3.46535e-08	438.496	296.205
Acy3	69.9318	-0.311201	0.172045	-1.80883	0.070477	0.121128	94.1942	76.531
Acyp1	425.763	-0.195197	0.127851	-1.52675	0.126823	0.199703	274.12	239.129
Acyp2	333.492	-0.14215	0.105709	-1.34474	0.178711	0.266151	243.129	219.174
Ada	155.457	0.592854	0.127453	4.65154	3.29467e-06	1.30206e-05	340.653	513.588
Adad1	0.502693	-1.73891	3.54172	-0.490977	0.623442	NA	1.78782	0.506882
Adad2	3.85084	-2.0467	1.2437	-1.64565	0.0998353	0.163555	2.03852	0.461451
Adal	390.127	-0.291183	0.0753951	-3.86209	0.000112419	0.000350666	494.293	403.466
Adam10	2967.4	-0.0433671	0.0638367	-0.679344	0.49692	0.605011	3911.13	3798.52
Adam11	6246.93	-0.992569	0.140746	-7.05219	1.76119e-12	1.42163e-11	906.818	453.621
Adam12	810.783	-0.990047	0.080896	-12.2385	1.93529e-34	5.40315e-33	2905.29	1463.65
Adam15	5192.52	0.440186	0.0601829	7.31414	2.59029e-13	2.25615e-12	6402.82	8687.41
Adam17	1362.26	0.497729	0.0807442	6.16427	7.0807e-10	4.37626e-09	2447.36	3457.66
Adam18	1.34552	1.20803	0.920169	1.31283	0.18924	0.279308	1.2109	2.90182
Adam19	1228.93	-0.954239	0.0825129	-11.5647	6.21862e-31	1.49231e-29	1578.03	815.398
Adam1a	265.65	-0.40857	0.127763	-3.19787	0.00138449	0.00356547	228.587	170.615
Adam1b	82.935	-0.447206	0.158375	-2.82372	0.00474704	0.0109149	74.1228	53.1466
Adam2	1.31893	-0.551227	0.992531	-0.555375	0.578638	0.678552	2.24581	1.60289
Adam20	0	NA	NA	NA	NA	NA	0	0
Adam21	15.0516	-1.34337	0.474113	-2.83345	0.00460488	0.0106247	9.33722	3.5473
Adam22	5430.08	-0.514961	0.0741635	-6.94359	3.82258e-12	2.98948e-11	2552.37	1784.31
Adam23	4016.95	-0.199765	0.0767328	-2.60338	0.00923089	0.0198731	897.511	780.882
Adam24	0	NA	NA	NA	NA	NA	0	0
Adam25	0.0862329	1.71984	5.17959	0.332043	0.739857	NA	0	0.517397
Adam26a	0	NA	NA	NA	NA	NA	0	0
Adam26b	0.034033	0	5.20164	0	1	NA	0	0
Adam28	1.98619	-0.539498	1.14665	-0.470501	0.637997	0.72933	2.64693	1.74268
Adam29	0.232811	0	5.04222	0	1	NA	0	0
Adam3	9.58855	4.18109	0.509316	8.20922	2.22622e-16	2.46179e-15	2.60432	47.0859
Adam30	0.476975	-2.87568	3.60726	-0.797193	0.425339	NA	1.67331	0.195566
Adam32	11.9791	0.0943041	0.339297	0.27794	0.781059	0.844229	16.2445	17.5053
Adam33	165.309	-0.328095	0.167283	-1.96132	0.049842	0.0893851	403.143	321.567
Adam34	0.505413	0	2.53418	0	1	NA	0	0
Adam39	0	NA	NA	NA	NA	NA	0	0
Adam4	9.13621	0.356402	0.56553	0.630209	0.528558	0.63373	8.79086	11.0136
Adam5	14.7634	-0.800641	0.345824	-2.31517	0.0206037	0.0409304	46.4376	26.718
Adam6a	0.0532845	0	5.20164	0	1	NA	0	0
Adam6b	1.36136	-0.673145	1.49337	-0.450756	0.652165	0.741022	4.61174	2.89113
Adam7	0.913558	1.10441	1.89336	0.583311	0.559684	NA	0.206953	0.515647
Adam8	380.688	2.24492	0.137796	16.2917	1.13035e-59	6.20927e-58	224.786	1066.42
Adam9	3045.83	0.42425	0.0612485	6.92669	4.30792e-12	3.34537e-11	3986.74	5352.05
Adamdec1	6.70511	1.12982	0.479153	2.35796	0.0183757	0.03689	8.6843	19.1934
Adamts1	1729.76	-0.0199222	0.162412	-0.122664	0.902373	0.933607	4110.02	4053.45
Adamts10	1809.66	-1.0811	0.0887302	-12.1841	3.77722e-34	1.0344e-32	5728.33	2708.44
Adamts12	81.7202	-1.54983	0.162484	-9.53835	1.4513e-21	2.22987e-20	344.293	117.912
Adamts13	30.2936	-1.16444	0.314754	-3.69952	0.000216011	0.00064097	29.2287	13.3199
Adamts14	158.573	-0.511208	0.33667	-1.51843	0.128907	0.202404	409.059	287.242
Adamts15	480.778	-0.680744	0.119593	-5.69217	1.25435e-08	6.79223e-08	1343.57	838.539
Adamts16	64.2449	-0.538136	0.42689	-1.26059	0.207455	0.301626	14.29	9.6131
Adamts17	402.187	-1.47918	0.106926	-13.8337	1.59597e-43	5.93215e-42	792.217	283.739
Adamts18	41.7781	-1.88436	0.336547	-5.59912	2.15448e-08	1.14012e-07	25.0436	7.17113
Adamts19	9.46642	4.40326	0.933261	4.71814	2.38009e-06	9.63732e-06	1.59596	33.2187
Adamts2	4304.24	-0.956811	0.106216	-9.00818	2.09506e-19	2.8436e-18	15903.9	8193.11
Adamts20	462.537	-0.194882	0.211096	-0.923189	0.355909	0.465202	141.26	123.373
Adamts3	1041.8	-0.360629	0.0701853	-5.13825	2.77311e-07	1.26975e-06	1403.34	1092.32
Adamts4	586.308	-0.132038	0.155136	-0.851116	0.394705	0.505654	687.408	626.355
Adamts5	747.361	-0.512594	0.113008	-4.5359	5.73591e-06	2.18255e-05	2452.37	1719.82
Adamts6	91.5985	-0.393798	0.16876	-2.33348	0.0196229	0.0391953	135.805	103.447
Adamts7	112.258	-0.777636	0.0964227	-8.06486	7.33194e-16	7.84686e-15	319.024	185.45
Adamts8	169.488	0.066995	0.148325	0.451676	0.651503	0.740671	80.9651	85.2855
Adamts9	691.925	-1.05122	0.142405	-7.38188	1.56072e-13	1.38994e-12	2104.88	1016.25
Adamtsl1	977.661	-0.796879	0.128438	-6.20437	5.49157e-10	3.43514e-09	3361.59	1934.37
Adamtsl2	194.567	-0.696239	0.172958	-4.02548	5.68601e-05	0.000186122	204.18	125.415
Adamtsl3	801.715	-0.512945	0.1085	-4.7276	2.27188e-06	9.2212e-06	2685.9	1881.38
Adamtsl4	559.154	-0.300895	0.0942824	-3.19143	0.00141571	0.00363634	1197.09	971.523
Adamtsl5	333.809	-0.869304	0.0891879	-9.74688	1.90233e-22	3.09932e-21	756.395	412.508
Adap1	5291.51	1.35073	0.0868481	15.5528	1.52378e-54	7.46733e-53	504	1286.27
Adap2	290.636	1.31013	0.173354	7.55756	4.10708e-14	3.86078e-13	377.621	936.956
Adar	5558.66	0.96463	0.0579338	16.6506	2.99774e-62	1.7445e-60	2371.06	4624.23
Adarb1	6297.58	-0.367659	0.0677145	-5.42955	5.64969e-08	2.83734e-07	4870.8	3773.5
Adarb2	487.605	1.06966	0.496496	2.15441	NA	NA	39.257	81.348
Adat1	194.642	-0.330856	0.111715	-2.96161	0.00306031	0.00733261	157.346	123.529
Adat2	152.605	0.0536194	0.141219	0.37969	0.704175	0.782828	87.3919	90.3692
Adat3	92.6358	0.622304	0.186914	3.32937	0.000870442	0.00232693	76.9425	118.2
Adc	990.214	-0.101097	0.100714	-1.0038	0.315474	0.422614	747.483	696.207
Adck1	903.5	0.00862785	0.0645139	0.133736	0.893611	0.927427	522.799	522.203
Adck2	738.125	-0.18067	0.0775023	-2.33115	0.0197453	0.0394144	771.514	681.372
Adck3	1224.55	-0.508598	0.104487	-4.86758	1.12976e-06	4.77819e-06	634.663	444.812
Adck4	913.588	-0.000497723	0.0608465	-0.00817998	0.993473	0.997435	1108.12	1106.78
Adck5	546.282	-0.095722	0.0775479	-1.23436	0.217069	0.312772	451.335	419.274
Adcy1	32348.4	-0.664051	0.128632	-5.16242	2.43775e-07	1.12617e-06	1208.19	762.67
Adcy10	22.99	-1.55256	0.671626	-2.31164	0.0207977	0.0412454	3.94482	1.25718
Adcy2	4642.34	-0.271204	0.0647365	-4.18936	2.79748e-05	9.63644e-05	3642.79	3014.94
Adcy3	1636.72	-0.539127	0.0764227	-7.05454	1.73172e-12	1.39845e-11	1367.87	941.847
Adcy4	545.078	-0.0504913	0.114124	-0.442427	0.658181	0.745538	1356.93	1310.55
Adcy5	3217.27	-0.607033	0.118	-5.14436	2.68432e-07	1.23304e-06	1732.5	1135.76
Adcy6	2693.71	-0.667116	0.0703269	-9.48593	2.40225e-21	3.64585e-20	4492.9	2829.99
Adcy7	870.294	1.02398	0.123211	8.31075	9.50991e-17	1.08513e-15	1469.45	2989.37
Adcy8	703.939	0.0473996	0.422137	0.112285	NA	NA	94.2228	96.1404
Adcy9	4370.48	-0.564508	0.0679163	-8.31183	9.42389e-17	1.0773e-15	1429.12	965.184
[truncated: 22,064 more rows]
