# Supplementary material for: A murine model of Lyme disease demonstrates that Borrelia burgdorferi colonizes the dura mater and induces inflammation in the central nervous system
Source: PLoS Pathog. 2021 Feb 1;17(2):e1009256. doi: 10.1371/journal.ppat.1009256 (PMC7877756; doi:10.1371/journal.ppat.1009256)
Supplement: S3 Table — (XLSX) [file ppat.1009256.s004.xlsx]

## Sheet: S3_Table
S3 Table. Differential expression gene list in the brain hippocampus.
gene	baseMean	log2FoldChange	lfcSE	stat	pvalue	padj	UI_hippo_mean	Bb297_hippo_mean
0610005C13Rik	17.9165	0.391257	0.358478	1.09144	0.27508	0.862895	13.7114	18.1452
0610007P14Rik	846.853	-0.00568081	0.0544034	-0.10442	0.916836	0.998165	957.779	956.195
0610009B22Rik	489.654	-0.0489578	0.0978544	-0.500313	0.616855	0.975208	531.975	514.989
0610009L18Rik	95.4015	-0.073228	0.153086	-0.478347	0.632403	0.978168	130.333	124.188
0610009O20Rik	1154.75	-0.0601437	0.0581453	-1.03437	0.300964	0.883139	1123.53	1076.81
0610010B08Rik	51.3831	-0.139667	0.245946	-0.567877	0.570118	0.970661	59.0412	53.6207
0610010F05Rik	1210.92	0.0605816	0.0601655	1.00692	0.313975	0.88644	1316.84	1370.51
0610010K14Rik	777.738	-0.130967	0.0644363	-2.03251	0.042102	0.516812	661.023	603.735
0610011F06Rik	574.306	0.00240284	0.0879148	0.0273315	0.978195	0.998947	598.689	598.808
0610012G03Rik	1315.83	-0.126159	0.0802963	-1.57117	0.116143	0.704698	1409.63	1293.55
0610030E20Rik	806.905	-0.0860013	0.0934852	-0.919946	0.357601	0.904137	612.714	575.264
0610031J06Rik	1693.87	0.016962	0.0547823	0.309625	0.756846	0.988428	859.838	871.107
0610031O16Rik	0.0341367	0	5.20164	0	1	NA	0	0
0610037L13Rik	927.029	-0.0217798	0.0598813	-0.363716	0.71607	0.986331	972.731	959.229
0610038B21Rik	9.83784	0.924596	0.953747	0.969435	0.332328	0.892004	0.941549	2.20556
0610039K10Rik	7.45411	-0.01538	0.564399	-0.0272501	0.97826	0.998947	5.21141	4.95702
0610040B10Rik	22.5777	0.62519	0.379971	1.64536	0.0998952	0.677969	19.042	28.7106
0610040F04Rik	6.12901	0.736757	0.62335	1.18193	0.237233	NA	4.578	7.39925
0610040J01Rik	101.406	0.0399408	0.202037	0.19769	0.843287	0.996993	78.2717	79.5299
0610043K17Rik	15.6355	-0.205492	0.416606	-0.493253	0.621834	0.976239	11.8006	10.4263
1010001N08Rik	1.78884	1.3567	1.4738	0.920542	0.35729	NA	0.200389	0.917533
1100001G20Rik	32.8036	1.48882	1.49563	0.995449	0.319518	0.88714	0	0.595267
1110001J03Rik	388.009	-0.205524	0.144462	-1.42268	0.154828	0.756092	418.932	364.04
1110002L01Rik	83.1883	0.0404587	0.149361	0.270878	0.786485	0.991595	88.4643	90.4987
1110004E09Rik	810.872	0.0237602	0.0980418	0.242348	0.808511	0.994504	907.277	922.804
1110004F10Rik	2225.66	0.085924	0.0521177	1.64865	0.0992186	0.677392	2249.63	2387.67
1110006O24Rik	22.4431	0.0974427	0.341779	0.285105	0.775564	0.989142	14.2125	14.5633
1110007C09Rik	387.113	-0.316877	0.100377	-3.15686	0.0015948	0.0906324	183.057	147.135
1110008F13Rik	990.337	0.0229211	0.0516972	0.443372	0.657497	0.980408	879.012	895.034
1110008L16Rik	212.811	0.156689	0.111236	1.40861	0.15895	0.75835	202.604	226.886
1110008P14Rik	2501.53	-0.0598576	0.086853	-0.689183	0.490708	0.949634	2041.14	1958.31
1110012L19Rik	255.392	0.168674	0.131316	1.28449	0.19897	0.801216	184.766	209.795
1110015O18Rik	4.58514	-0.0583402	0.9409	-0.0620047	0.950559	NA	4.80486	4.58406
1110017D15Rik	81.7716	-0.18236	0.285852	-0.637954	0.523504	0.959867	76.2594	67.5272
1110019D14Rik	45.6968	0.0496722	0.213588	0.23256	0.816103	0.995043	36.3535	38.701
1110020A21Rik	22.8227	-0.0253226	0.338057	-0.0749063	0.940289	0.998165	19.714	18.6064
1110025L11Rik	0	NA	NA	NA	NA	NA	0	0
1110028F11Rik	2.21778	0.721296	0.856033	0.842603	0.399451	NA	3.35348	5.64731
1110028F18Rik	0.735178	0	2.66209	0	1	NA	0	0
1110032A03Rik	434.465	0.0661462	0.107712	0.614101	0.539149	0.962976	393.524	411.791
1110032F04Rik	490.31	0.108552	0.155614	0.697572	0.485445	0.948248	424.779	457.151
1110034G24Rik	192.723	-0.0331765	0.123105	-0.269497	0.787547	0.991595	194.576	190.264
1110036E04Rik	0.143124	-0.672795	5.20164	-0.129343	0.897086	NA	0.200389	0
1110037F02Rik	1666.8	0.0159408	0.052727	0.302327	0.762402	0.989103	1557.95	1575.04
1110038B12Rik	205.889	-0.119664	0.103006	-1.16172	0.245349	0.837256	224.599	207.089
1110038F14Rik	555.736	-0.172545	0.0885357	-1.94888	0.0513104	0.547163	528.727	470.562
1110046J04Rik	45.5505	-0.152866	0.25772	-0.593146	0.553083	0.967381	28.1145	26.1068
1110051M20Rik	1881.64	0.0801393	0.0633379	1.26527	0.205776	0.805032	2579.86	2727.24
1110054M08Rik	60.9156	0.128586	0.196086	0.655762	0.511977	0.95599	52.3265	57.6329
1110057K04Rik	1067.75	0.00725398	0.0656171	0.11055	0.911973	0.998165	1217.36	1227.06
1110058L19Rik	432.368	-0.0329412	0.0913202	-0.360722	0.718307	0.986867	469.874	459.161
1110059E24Rik	483.637	0.165883	0.0953304	1.74009	0.0818437	0.641165	496.953	555.394
1110059G10Rik	440.433	0.130687	0.112271	1.16403	0.244412	0.837256	428.123	468.791
1110065P20Rik	695.901	0.051848	0.0884597	0.586119	0.557795	0.968996	895.621	928.939
1190002F15Rik	12.1138	0.567385	0.885225	0.64095	0.521555	0.959833	1.50431	2.08341
1190002N15Rik	1471.83	0.171724	0.117234	1.4648	0.142977	0.742271	1114.89	1255.97
1190003K10Rik	0.65894	0.0279153	2.1813	0.0127976	0.989789	NA	0.617384	0.639414
1190005I06Rik	156.505	-0.040773	0.157905	-0.258212	0.796243	0.992795	127.342	123.325
1190007I07Rik	98.6083	0.272796	0.136376	2.00032	0.0454657	0.532087	101.714	122.422
1200014J11Rik	806.25	-0.0545621	0.0611322	-0.892526	0.372111	0.907929	699.462	672.521
1300002E11Rik	232.379	0.0318361	0.112628	0.282666	0.777433	0.989142	207.649	213.497
1300002K09Rik	3.90773	0.677024	1.34598	0.502997	0.614967	NA	0.54077	0.992976
1300017J02Rik	7.09795	-0.963222	0.781696	-1.23222	0.217867	NA	4.32579	2.05619
1500004A13Rik	523.723	0.0565676	0.116625	0.485039	0.627649	0.977462	699.734	728.637
1500009C09Rik	1374.58	-0.03829	0.37582	-0.101884	0.918849	0.998165	1971.9	1920.13
1500009L16Rik	289.905	-0.0135919	0.0912694	-0.148921	0.881616	0.9977	379.325	377.169
1500011B03Rik	2088.79	-0.158873	0.110098	-1.44301	0.149016	0.748073	2898.81	2597.43
1500011K16Rik	756.965	1.68797e-05	0.0979146	0.000172392	0.999862	1	865.671	866.218
1500012F01Rik	528.927	0.088877	0.131708	0.674802	0.499802	0.952421	501.856	534.187
1500012K07Rik	6.48248	0.0262588	0.750682	0.0349799	0.972096	NA	5.99544	6.18516
1500015A07Rik	131.238	-0.0716178	0.134302	-0.533258	0.593855	0.973139	170.782	161.972
1500015L24Rik	5.35859	0.563281	0.671083	0.839361	0.401267	NA	6.04671	8.53378
1500015O10Rik	2645.51	-0.904145	0.354361	-2.55148	0.0107266	0.291488	55.7516	30.4978
1500017E21Rik	6.37494	0.195128	0.59399	0.328503	0.742531	NA	8.46927	9.77509
1600002D24Rik	0.359361	-0.672797	4.56453	-0.147397	0.882819	NA	0.200389	0
1600002H07Rik	431.429	-0.0332149	0.10142	-0.327497	0.743292	0.988428	231.802	226.84
1600002K03Rik	137.069	-0.101963	0.15274	-0.667558	0.504416	0.953552	93.6103	87.9284
1600010M07Rik	11.9693	-0.291602	0.783543	-0.372158	0.709775	0.985747	2.73908	2.12499
1600012H06Rik	681.77	0.068314	0.0697682	0.979157	0.327502	0.891139	502.397	523.877
1600014C10Rik	910.922	-0.0219684	0.0708385	-0.31012	0.75647	0.988428	829.921	816.572
1600014C23Rik	2.04023	-0.267897	1.30052	-0.205993	0.836797	NA	0.954783	0.890314
1600014K23Rik	0.0971525	0	5.20164	0	1	NA	0	0
1600015I10Rik	1.04358	0	1.88618	0	1	NA	0	0
1600016N20Rik	20.1464	0.0854982	1.03344	0.0827315	0.934065	0.998165	1.26273	1.26854
1600019K03Rik	0.106569	1.58553	5.19447	0.305235	0.760187	NA	0	0.639414
1600020E01Rik	183.756	0.193938	0.136045	1.42555	0.154	0.753891	150.86	172.624
1600023N17Rik	11.0363	0.147995	0.4865	0.304203	0.760974	0.988428	9.44903	10.2949
1600025M17Rik	0	NA	NA	NA	NA	NA	0	0
1600027J07Rik	0.464783	0.830407	2.44107	0.340182	0.733719	NA	0.340381	0.639414
1600029I14Rik	2.66224	-2.35821	1.31243	-1.79683	0.0723628	NA	3.24742	0.556239
1600029O15Rik	60.1625	0.072376	0.366409	0.197528	0.843415	0.996993	124.577	131
1700001C02Rik	10.2914	0.135226	0.644084	0.209951	0.833706	0.996993	5.03899	5.34961
1700001C19Rik	3.69102	0.424703	0.774206	0.548566	0.583303	NA	4.03723	5.27274
1700001D01Rik	0.67044	-1.04557	2.25049	-0.464597	0.64222	NA	1.34512	0.639414
1700001F09Rik	0.778711	2.14547	1.9641	1.09234	0.274684	NA	0.54077	2.48629
1700001G11Rik	8.94824	0.0420267	0.558758	0.0752145	0.940044	0.998165	9.10138	9.36296
1700001G17Rik	11.6884	0.00613779	0.435114	0.0141062	0.988745	1	9.98682	10.1077
1700001J03Rik	2.98475	-1.73683	1.08654	-1.5985	0.109931	NA	3.24425	0.875945
1700001J11Rik	1.55179	-0.0701541	1.17299	-0.0598079	0.952309	NA	1.43217	1.51536
1700001K19Rik	20.8564	0.0676619	0.305069	0.221792	0.824476	0.996196	31.9863	33.7527
1700001K23Rik	3.73629	-0.910045	0.798284	-1.14	0.254286	NA	5.68601	2.93725
1700001L05Rik	179.66	0.0784152	0.163328	0.480109	0.63115	0.977673	231.129	243.051
1700001L19Rik	186.512	0.0146863	0.141085	0.104095	0.917094	0.998165	185.584	188.051
1700001O22Rik	129.422	0.210563	0.283127	0.743702	0.457057	0.940761	128.155	148.306
1700001P01Rik	7.55526	-0.673364	0.581337	-1.1583	0.246741	0.83736	10.0809	6.29844
1700003C15Rik	0.103677	-0.672795	5.20164	-0.129343	0.897086	NA	0.381577	0
1700003D09Rik	23.368	0.144004	0.430036	0.334865	0.737727	0.988428	11.9745	13.1207
1700003E16Rik	685.228	-0.0330321	0.0991575	-0.333128	0.739038	0.988428	834.201	815.351
1700003E24Rik	0	NA	NA	NA	NA	NA	0	0
1700003F12Rik	52.8458	-0.161501	0.224941	-0.717969	0.472776	0.945305	49.0082	43.4195
1700003G13Rik	0	NA	NA	NA	NA	NA	0	0
1700003G18Rik	1.5379	0.533352	1.18496	0.450103	0.652636	NA	1.51755	2.12755
1700003H04Rik	0	NA	NA	NA	NA	NA	0	0
1700003L19Rik	1.22855	1.59966	1.30755	1.2234	0.221178	NA	0.922348	2.60731
1700003M02Rik	79.2193	-0.12693	0.262061	-0.484353	0.628135	0.977586	40.9244	38.2991
1700003M07Rik	408.306	-0.0804708	0.158283	-0.508399	0.611173	0.973963	569.188	538.806
1700003P14Rik	0	NA	NA	NA	NA	NA	0	0
1700006A11Rik	0	NA	NA	NA	NA	NA	0	0
1700006E09Rik	0.150158	0.76988	5.20164	0.148007	0.882337	NA	0	0.336635
1700006F04Rik	0.424195	0.118169	2.78974	0.0423583	0.966213	NA	0.477391	0.612194
1700006H21Rik	0.128154	-0.672795	5.20164	-0.129343	0.897086	NA	0.381577	0
1700007B14Rik	1.79966	0.52071	0.971092	0.536211	0.591813	NA	2.42088	3.41046
1700007F19Rik	32.5695	0.0948756	0.29337	0.3234	0.746393	0.988428	63.7454	67.5347
1700007G11Rik	25.7603	-0.471835	0.357025	-1.32157	0.18631	0.787671	23.3713	16.2567
1700007J10Rik	27.9732	-0.164854	0.291225	-0.566071	0.571345	0.971089	33.834	30.4758
1700007K09Rik	1.97769	0.721116	1.00097	0.720415	0.471269	NA	2.4591	4.05386
1700007K13Rik	110.635	-0.409034	0.281724	-1.45189	0.146531	0.746905	56.3846	42.5987
1700007L15Rik	13.5747	-0.544089	0.513055	-1.06049	0.288922	0.873001	8.69445	5.38855
1700007P06Rik	19.1753	0.352178	0.365635	0.963195	0.33545	0.893081	13.94	17.9501
1700008F21Rik	11.2716	0.474029	0.442374	1.07156	0.283919	0.868609	12.7615	18.161
1700008I05Rik	0.304564	-0.672799	3.92487	-0.17142	0.863894	NA	0.340381	0
1700008J07Rik	208.86	-0.034276	0.108516	-0.315862	0.752108	0.988428	217.731	211.643
1700008K24Rik	3.35077	1.16107	0.79067	1.46846	0.14198	NA	2.36328	5.11308
1700008O03Rik	136.655	-0.0298933	0.123816	-0.241433	0.80922	0.994504	203.108	199.863
1700008P02Rik	0.0866172	0	5.20164	0	1	NA	0	0
1700009C05Rik	0.620469	-1.78577	2.52062	-0.708466	0.478656	NA	2.19253	0.656341
1700009J07Rik	1.70457	0.679475	1.43776	0.472595	0.636502	NA	0.400778	0.831798
1700009N14Rik	0	NA	NA	NA	NA	NA	0	0
1700009P17Rik	66.1254	-0.304435	0.407638	-0.746828	0.455167	0.939152	17.0413	14.2903
1700010B08Rik	0.0928216	0	5.20164	0	1	NA	0	0
1700010D01Rik	0	NA	NA	NA	NA	NA	0	0
1700010I02Rik	0.100047	-0.672795	5.20164	-0.129343	0.897086	NA	0.381577	0
1700010I14Rik	27.1724	-0.0345944	0.295794	-0.116954	0.906896	0.998165	37.5232	36.3369
1700010J16Rik	0.230588	-0.78279	4.16238	-0.188063	0.850827	NA	0.617384	0.278119
1700010K23Rik	0.149935	-1.44909	5.1909	-0.27916	0.780122	NA	0.554004	0
1700011A15Rik	0.16227	0	5.20164	0	1	NA	0	0
1700011B04Rik	0.192635	0	5.20164	0	1	NA	0	0
1700011E24Rik	1.73805	-1.2497	1.40217	-0.891263	0.372788	NA	1.43516	0.595267
1700011H14Rik	0.331157	0.769888	2.86553	0.268672	0.788182	NA	0	0.27556
1700011I03Rik	3.82199	0	1.52193	0	1	NA	0	0
1700011L22Rik	0.67003	0.768154	1.92915	0.398184	0.690495	NA	0.200389	0.595267
1700011M02Rik	1.95806	1.08131	1.02437	1.05559	0.291154	NA	1.41297	3.0035
1700012A03Rik	0.29598	0	2.77851	0	1	NA	0	0
1700012B07Rik	0.58304	-0.672802	2.60305	-0.258466	0.796047	NA	0.340381	0
1700012B09Rik	18.2816	0.0341888	0.705925	0.0484313	0.961373	0.998574	5.92741	6.30213
1700012D01Rik	28.9913	0.40566	0.263901	1.53717	0.124252	0.717938	32.5389	44.2514
1700012D14Rik	18.3361	-0.106721	0.377232	-0.282904	0.77725	0.989142	14.28	12.7658
1700012I11Rik	0.270989	0.244277	3.37555	0.0723664	0.94231	NA	0.400778	0.597826
1700012L04Rik	1.03336	-0.972422	1.47359	-0.659902	0.509317	NA	1.8447	0.917533
1700012P22Rik	1.40865	0	1.89302	0	1	NA	0	0
1700013D24Rik	0.154165	0	5.20164	0	1	NA	0	0
1700013F07Rik	28.4847	0.0622501	0.339182	0.18353	0.854382	0.997308	26.14	27.6223
1700013G24Rik	0.0724456	0	5.20164	0	1	NA	0	0
1700013H16Rik	0.487658	-0.672802	2.49121	-0.270071	0.787106	NA	0.381577	0
1700015E13Rik	11.7427	-0.563288	0.423233	-1.33092	0.183217	0.78381	25.3144	16.9388
1700015F17Rik	1.91432	2.34083	1.43132	1.63543	0.101959	NA	0.340381	1.78063
1700015G11Rik	0.13746	0	5.20164	0	1	NA	0	0
1700016C15Rik	2.44641	0.93028	1.1628	0.800038	0.423689	NA	1.07856	2.43289
1700016D06Rik	0.536122	2.15638	2.50301	0.861515	0.388955	NA	0.340381	1.58824
1700016G22Rik	0.360038	1.49473	3.28856	0.454523	0.649452	NA	0.200389	1.0099
1700016H13Rik	1.74083	2.54949	1.65633	1.53924	0.123746	NA	0.381577	2.05619
1700016K19Rik	41.4207	-0.809605	0.375289	-2.15729	0.0309834	0.459144	24.3718	14.1097
1700016L04Rik	1.88958	1.44833	1.3299	1.08905	0.276133	NA	0.941549	2.884
1700016L21Rik	0.0168961	0	5.20164	0	1	NA	0	0
1700016P04Rik	0	NA	NA	NA	NA	NA	0	0
1700017B05Rik	670.26	0.0217108	0.0913191	0.237747	0.812077	0.994504	729.749	740.843
1700017D01Rik	0.452864	1.43177	3.67808	0.38927	0.697076	NA	0.381577	0.959121
1700017G19Rik	9.34071	2.08233	1.36931	1.52071	0.128332	0.723866	0	0.976048
1700017J07Rik	1.14269	-0.455834	2.05397	-0.221928	0.82437	NA	0.858969	0.639414
1700017N19Rik	0.202888	0.769154	5.18995	0.148201	0.882184	NA	0.381577	0.595267
1700018A04Rik	2.59504	-0.171991	0.921887	-0.186564	0.852002	NA	2.59033	2.44214
1700018B08Rik	0.365275	0.769887	3.20773	0.24001	0.810322	NA	0	0.278119
1700018B24Rik	0	NA	NA	NA	NA	NA	0	0
1700018C11Rik	0.995166	-0.935163	1.8394	-0.508406	0.611169	NA	1.10801	0.551119
1700018F24Rik	0	NA	NA	NA	NA	NA	0	0
1700018G05Rik	8.54806	-0.18071	0.42137	-0.428863	0.668023	0.981721	14.8504	12.7776
1700018L02Rik	32.0579	0.0547823	0.304724	0.179777	0.857328	0.997308	19.642	20.1075
1700019A02Rik	4.15255	-0.0266253	0.816494	-0.0326093	0.973986	NA	5.70223	5.67857
1700019B03Rik	3.76252	0.188468	0.652313	0.288923	0.772641	NA	5.42075	6.54527
1700019B21Rik	0.168317	2.22807	5.16169	0.431656	0.665992	NA	0	1.0099
1700019D03Rik	105.671	0.0547823	0.209986	0.260886	0.794181	0.99234	87.6542	90.7305
1700019E08Rik	0	NA	NA	NA	NA	NA	0	0
1700019G17Rik	236.412	0.0925057	0.121949	0.758558	0.448117	0.937849	274.351	292.207
1700019G24Rik	1.25355	-0.65576	1.4722	-0.445429	0.65601	NA	1.39974	0.875945
1700019L03Rik	62.6022	-0.118404	0.2143	-0.552517	0.580594	0.973139	59.8764	55.5313
1700019M22Rik	0.0459266	0.76988	5.20164	0.148007	0.882337	NA	0	0.27556
1700019N19Rik	2.15135	-0.183611	1.04248	-0.176129	0.860193	NA	2.68745	2.38875
1700019O17Rik	0.1136	0	5.20164	0	1	NA	0	0
1700020A23Rik	7.3712	-0.218361	0.48381	-0.451335	0.651748	0.98	10.2946	8.75742
1700020D05Rik	34.923	0.0540436	0.253693	0.213027	0.831306	0.996993	45.0772	45.9058
1700020G17Rik	0.313853	0	3.9722	0	1	NA	0	0
1700020I14Rik	2098.03	0.0630357	0.0695702	0.906073	0.364897	0.90579	2433.14	2538.4
1700020L24Rik	70.0695	-0.634642	0.278589	-2.27806	0.0227232	0.40431	24.7021	16.5688
1700020M21Rik	0.380039	1.45534	3.83977	0.379017	0.704675	NA	0.381577	0.976048
1700020N01Rik	0.405953	-1.04944	3.24387	-0.323516	0.746305	NA	0.74116	0.336635
1700020N15Rik	0.046167	-0.672795	5.20164	-0.129343	0.897086	NA	0.277002	0
1700020N18Rik	21.5018	0.173907	0.36584	0.475363	0.634528	0.978229	12.0671	13.2517
1700021F05Rik	448.086	-0.0109834	0.0939854	-0.116863	0.906969	0.998165	490.762	488.506
1700021F07Rik	0	NA	NA	NA	NA	NA	0	0
1700021K19Rik	2587.83	-0.0300144	0.0462826	-0.648503	0.51666	0.957815	2477.66	2426.49
1700021N21Rik	9.58029	-0.205332	0.629296	-0.326288	0.744206	0.988428	5.50762	4.9335
1700022A21Rik	0.0344921	0	5.20164	0	1	NA	0	0
1700022A22Rik	0.110015	0.0485425	5.20164	0.00933216	0.992554	NA	0.340381	0.319707
1700022E09Rik	0.138281	0	5.20164	0	1	NA	0	0
1700022H16Rik	0.0586584	0	5.20164	0	1	NA	0	0
1700022I11Rik	2.63211	-0.138195	0.726313	-0.190269	0.849098	NA	3.97087	3.61825
1700023C21Rik	1.24809	1.67552	1.53456	1.09186	0.274896	NA	1.06234	3.12053
1700023E05Rik	10.0594	0.594133	0.428799	1.38557	0.165877	0.76908	13.0415	20.031
1700023F02Rik	0.409963	1.3177	2.36112	0.558083	0.576788	NA	0.340381	0.873386
1700023F06Rik	48.7784	-0.208312	0.233273	-0.892999	0.371858	0.907929	51.7091	44.4798
1700023L04Rik	9.00318	-0.415054	0.594621	-0.698015	0.485168	0.948248	8.51047	6.44635
1700024B18Rik	1.1512	1.78271	1.55088	1.14948	0.250357	NA	0.400778	1.87409
1700024F13Rik	6.21532	-0.587734	0.537419	-1.09362	0.27412	NA	8.29088	5.63291
1700024G13Rik	11.0919	-0.655383	1.11503	-0.587772	0.556686	0.968996	1.8227	1.23724
1700024P04Rik	0.0905979	0.76988	5.20164	0.148007	0.882337	NA	0	0.336635
1700024P16Rik	55.588	0.223493	0.240985	0.927416	0.353711	0.903107	93.7723	109.227
1700025B11Rik	0.542633	0.312751	3.1524	0.0992104	0.920971	NA	1.02114	1.25161
1700025C18Rik	0	NA	NA	NA	NA	NA	0	0
1700025F22Rik	0.0561058	0.76988	5.20164	0.148007	0.882337	NA	0	0.336635
1700025F24Rik	10.6032	0.275988	0.472231	0.584435	0.558928	0.969165	16.0529	19.8755
1700025G04Rik	2085.21	-0.0494025	0.0418485	-1.18051	0.237799	0.832491	2851.99	2753.73
1700025K24Rik	0.164204	0	5.20164	0	1	NA	0	0
1700025M24Rik	0.495179	-0.902762	3.69027	-0.244633	0.806741	NA	0.680763	0.27556
1700025N23Rik	1.70302	-0.823402	1.57213	-0.52375	0.600453	NA	0.954783	0.553679
1700026D08Rik	41.3711	0.0233986	0.362701	0.0645119	0.948563	0.998165	23.2358	24.1456
1700026D11Rik	0.580765	2.22133	2.08368	1.06606	0.286396	NA	0.400778	2.43441
1700026F02Rik	0.0802583	0	5.20164	0	1	NA	0	0
1700026L06Rik	26.0088	0.250817	0.712161	0.352191	0.724695	0.988428	2.82744	3.50131
1700027A15Rik	0	NA	NA	NA	NA	NA	0	0
1700027F09Rik	0.150095	0.0485425	5.20164	0.00933216	0.992554	NA	0.340381	0.319707
1700027H10Rik	7.0986	0.377275	0.677532	0.556837	0.577639	NA	6.97372	8.96688
1700027I24Rik	0.0836771	0.76988	5.20164	0.148007	0.882337	NA	0	0.27556
1700027J07Rik	1.18894	0.0485431	1.98558	0.0244479	0.980495	NA	0.340381	0.27556
1700028B04Rik	0.836715	1.41759	1.5811	0.89658	0.369943	NA	0.554004	1.63239
1700028D13Rik	0.359757	-0.672797	4.75007	-0.141639	0.887365	NA	0.340381	0
1700028E10Rik	11.5076	0.239998	0.472319	0.508126	0.611365	0.973963	9.58007	11.3113
1700028I16Rik	1.76556	-0.305642	0.89198	-0.342655	0.731858	NA	4.13882	3.28162
1700028J19Rik	45.6528	-0.0759405	0.242461	-0.313207	0.754123	0.988428	63.667	60.3229
1700028K03Rik	36.1108	-0.227338	0.255286	-0.890523	0.373185	0.907929	46.8052	39.4395
1700028M03Rik	0.64229	0	3.48721	0	1	NA	0	0
1700028P14Rik	32.9862	-0.364755	0.349796	-1.04277	0.297057	0.880828	27.2288	21.4412
1700028P15Rik	0	NA	NA	NA	NA	NA	0	0
1700029B22Rik	0.0532845	0.76988	5.20164	0.148007	0.882337	NA	0	0.319707
1700029F12Rik	0.160323	0	5.20164	0	1	NA	0	0
1700029H14Rik	2.10012	0.766056	1.17327	0.652926	0.513804	NA	1.94349	3.18678
1700029I15Rik	17.1271	-0.0391034	0.366707	-0.106634	0.91508	0.998165	18.9849	18.2765
1700029J03Rik	0.111614	0.76988	5.20164	0.148007	0.882337	NA	0	0.319707
1700029J07Rik	182.632	-0.0990478	0.161674	-0.612638	0.540116	0.963066	127.611	120.07
1700029M20Rik	0.456407	2.45679	2.11184	1.16334	0.24469	NA	0	1.16843
1700029N11Rik	0.305828	0	4.84373	0	1	NA	0	0
1700029P11Rik	0.233761	0.0485428	4.15328	0.0116878	0.990675	NA	0.381577	0.336635
1700030A11Rik	0.290049	0.769885	3.97546	0.193659	0.846443	NA	0	0.278119
1700030C10Rik	5.67814	-0.356104	0.590261	-0.603299	0.54631	NA	7.11949	5.44047
1700030F04Rik	0.71567	0.700999	1.90449	0.368078	0.712815	NA	0.54077	0.917533
1700030F18Rik	1.29245	0.767987	1.79478	0.4279	0.668724	NA	0.200389	0.612194
1700030J22Rik	291.112	0.0380834	0.103957	0.366337	0.714113	0.986233	307.568	316.849
1700030K09Rik	224.66	-0.254166	0.0979283	-2.59543	0.00944725	0.274319	229.462	192.514
1700030L20Rik	0.445164	-1.69261	2.07867	-0.814278	0.415486	NA	1.19935	0.336635
1700030M09Rik	0.644056	2.33926	2.25925	1.03541	0.300476	NA	0.381577	1.7858
1700030N03Rik	0	NA	NA	NA	NA	NA	0	0
1700030O20Rik	0.327326	2.91533	4.67278	0.623897	0.532695	NA	0	1.6221
1700031A10Rik	1.006	0.193415	1.5199	0.127256	0.898738	NA	1.59416	1.74421
1700031F05Rik	0.867197	2.07485	2.01813	1.0281	0.303902	NA	0.721959	2.69048
1700031M16Rik	0.237056	0.76988	5.20164	0.148007	0.882337	NA	0	0.278119
1700031P21Rik	0.10939	1.591	5.19421	0.306303	0.759374	NA	0	0.656341
1700034E13Rik	0.240014	0.220841	5.02243	0.043971	0.964928	NA	0.581966	0.639414
1700034F02Rik	3.56557	-0.352689	0.832507	-0.423646	0.671824	NA	3.56562	2.80998
1700034G24Rik	8.18754	0.261588	0.481911	0.542814	0.587258	0.973139	13.087	15.3988
1700034H15Rik	97.5241	0.0906198	0.138879	0.652511	0.514072	0.957016	120.501	126.723
1700034I23Rik	5.55684	-0.312528	0.744109	-0.420003	0.674484	NA	4.92695	3.89637
1700034J05Rik	0.146774	0	5.20164	0	1	NA	0	0
1700034K08Rik	0.34855	0.106439	3.13391	0.0339635	0.972906	NA	0.922348	0.992976
1700034O15Rik	0.0801393	0	5.20164	0	1	NA	0	0
1700034P13Rik	2.56765	0.214429	1.0539	0.203462	0.838774	NA	1.95673	2.12243
1700036G14Rik	0.0974219	0.76988	5.20164	0.148007	0.882337	NA	0	0.319707
1700037C18Rik	78.8686	0.0486043	0.186282	0.260918	0.794156	0.99234	67.0316	69.3736
1700037H04Rik	1074.83	0.0548349	0.0799775	0.685629	0.492947	0.949681	965.65	1006.41
1700039E15Rik	1.63437	-0.0060462	1.62233	-0.00372686	0.997026	NA	1.34512	1.28546
1700039E22Rik	0.460443	0.86676	2.3642	0.366619	0.713903	NA	0.998961	1.7637
1700040L02Rik	49.4782	0.065053	0.277352	0.23455	0.814558	0.994835	39.8261	41.5497
1700041C23Rik	0.0729015	0	5.20164	0	1	NA	0	0
1700041M19Rik	0.0583295	0	5.20164	0	1	NA	0	0
1700042B14Rik	0.155941	0.769153	5.19758	0.147983	0.882356	NA	0.340381	0.595267
1700042G07Rik	0.391748	2.17195	3.19036	0.680784	0.496008	NA	0	0.976048
1700042G15Rik	0.521683	1.14794	3.61022	0.31797	0.750508	NA	0.680763	1.51536
1700042O10Rik	53.1839	2.07043	1.33087	1.5557	0.11978	0.711533	0	0.892873
1700044C05Rik	0.219899	-0.290358	5.18011	-0.0560526	0.9553	NA	0.763155	0.556239
1700044K03Rik	0	NA	NA	NA	NA	NA	0	0
1700045H11Rik	0.610081	0.634969	2.17907	0.291395	0.770749	NA	1.06234	1.58824
1700046C09Rik	0.034033	0	5.20164	0	1	NA	0	0
1700047A11Rik	1.37992	2.43658	1.64503	1.48118	0.13856	NA	0.200389	1.96902
1700047E10Rik	0.277799	0.769881	4.93292	0.15607	0.875978	NA	0	0.336635
1700047G03Rik	0.771308	-0.170943	1.84083	-0.0928619	0.926013	NA	1.44094	1.29576
1700047I17Rik2	0	NA	NA	NA	NA	NA	0	0
1700047L14Rik	0.0532845	0.76988	5.20164	0.148007	0.882337	NA	0	0.319707
1700047M11Rik	73.4291	0.180649	0.205004	0.881199	0.37821	0.91007	88.8127	100.516
1700048M11Rik	13.9188	0.299206	0.421515	0.709835	0.477807	0.947762	12.403	14.7101
1700048O20Rik	138.571	-0.489875	0.260035	-1.88388	0.0595806	0.581067	172.868	123.241
1700049E15Rik	0.608237	0.472887	1.87173	0.252647	0.800541	NA	0.881152	1.21002
1700049E22Rik	0.474826	2.8646	2.28891	1.25151	0.210748	NA	0	1.57387
1700049G17Rik	258.511	0.131768	0.118835	1.10883	0.267503	0.855003	277.158	303.775
1700049L16Rik	0.0293292	0	5.20164	0	1	NA	0	0
1700051A21Rik	4.45253	-0.724251	0.953442	-0.759618	0.447483	NA	2.71112	1.92744
1700052I22Rik	0.152921	-1.65038	5.18513	-0.318291	0.750264	NA	0.721959	0
1700052K11Rik	284.292	0.0494957	0.134372	0.368348	0.712614	0.986233	290.071	299.38
1700052N19Rik	567.472	0.00143156	0.079158	0.0180848	0.985571	0.99973	693.376	695.507
1700054A03Rik	1.18026	1.368	1.5669	0.873062	0.382629	NA	0.277002	0.934461
1700054K19Rik	0	NA	NA	NA	NA	NA	0	0
1700054M17Rik	0.292049	0.214536	3.93324	0.0545443	0.956502	NA	0.54077	0.639414
1700054O13Rik	0.100418	0	5.20164	0	1	NA	0	0
1700055C04Rik	0	NA	NA	NA	NA	NA	0	0
1700055N04Rik	2.6034	0.889942	0.954737	0.932133	0.351268	NA	1.58093	2.67867
1700056E22Rik	7.10668	-0.452296	0.999656	-0.452452	0.650944	NA	1.35556	1.21002
1700057G04Rik	0.833863	-0.802362	1.44202	-0.556415	0.577927	NA	2.01712	1.10736
1700057H15Rik	1.32811	-0.0293969	1.37662	-0.0213544	0.982963	NA	3.16782	3.10512
1700060C16Rik	0.0333982	-0.672795	5.20164	-0.129343	0.897086	NA	0.200389	0
1700060C20Rik	0	NA	NA	NA	NA	NA	0	0
1700061F12Rik	0.0503051	0	5.20164	0	1	NA	0	0
1700061G19Rik	17.0672	0.319976	0.336169	0.951831	0.341183	0.895465	20.9293	25.6105
1700061I17Rik	0.653767	0.438834	2.01309	0.21799	0.827437	NA	0.680763	0.829239
1700063A18Rik	0.0532845	0.76988	5.20164	0.148007	0.882337	NA	0	0.319707
1700063D05Rik	6.53009	0.109203	0.474191	0.230294	0.817863	NA	11.1727	11.9299
1700063O14Rik	4.94905	0.56043	0.527448	1.06253	0.287995	NA	10.7634	15.7393
1700064J06Rik	0.142641	0	5.20164	0	1	NA	0	0
1700064M15Rik	0.908807	-0.280745	1.34781	-0.208297	0.834997	NA	1.01816	0.892873
1700065D16Rik	1.5487	-1.50135	1.03637	-1.44867	0.14743	NA	3.35348	1.16843
1700065I16Rik	0	NA	NA	NA	NA	NA	0	0
1700065J11Rik	0.52576	0.769888	2.83661	0.271411	0.786075	NA	0	0.278119
1700065J18Rik	6.22677	-0.174873	0.684156	-0.255604	0.798257	NA	8.07874	7.20574
1700065L07Rik	0.148583	0.728456	5.1989	0.140117	0.888567	NA	0.340381	0.551119
1700065O20Rik	0.0576011	0	5.20164	0	1	NA	0	0
1700066B17Rik	0.143481	0	5.20164	0	1	NA	0	0
1700066B19Rik	3.27039	-1.48817	1.1267	-1.32082	0.186562	NA	2.50029	0.875945
1700066M21Rik	703.555	0.143434	0.0760567	1.88588	0.0593115	0.580478	832.29	919.17
1700066N21Rik	0.237792	0	5.06572	0	1	NA	0	0
1700066O22Rik	0.97263	0	1.80193	0	1	NA	0	0
1700067G17Rik	0.639962	0.126516	1.78027	0.0710658	0.943345	NA	0.817773	0.917533
1700067K01Rik	16.5227	-0.402334	0.329702	-1.2203	0.222352	0.821623	25.1233	18.8821
1700067P10Rik	0.437615	1.97422	2.70247	0.730525	0.465069	NA	0	0.826679
1700069L16Rik	1.01443	0.704394	1.60938	0.43768	0.661618	NA	0.581966	0.948829
1700069P05Rik	0	NA	NA	NA	NA	NA	0	0
1700071K01Rik	1.9785	-1.5318	1.27311	-1.20319	0.228902	NA	3.48621	1.23724
1700071M16Rik	33.5716	-0.22908	0.340399	-0.672975	0.500963	0.952421	55.3671	47.1563
1700072B07Rik	0	NA	NA	NA	NA	NA	0	0
1700072O05Rik	0	NA	NA	NA	NA	NA	0	0
1700073E17Rik	1.31592	-1.35087	1.31927	-1.02396	0.305856	NA	2.37074	0.951389
1700074H08Rik	0.770813	2.34452	2.31416	1.01312	0.311003	NA	0.277002	1.79348
1700074P13Rik	0.104256	0.76988	5.20164	0.148007	0.882337	NA	0	0.27556
1700080E11Rik	0	NA	NA	NA	NA	NA	0	0
1700080N15Rik	0.645646	3.44624	2.79621	1.23247	0.217774	NA	0	2.33175
1700080O16Rik	0.0293292	0	5.20164	0	1	NA	0	0
1700081H04Rik	0	NA	NA	NA	NA	NA	0	0
1700084C01Rik	263.38	-0.343052	0.142339	-2.4101	0.0159482	0.34093	412.71	324.627
1700084E18Rik	8.64509	0.325876	0.4747	0.686489	0.492405	0.949634	8.0122	9.82697
1700084F23Rik	0.102273	0.0485425	5.20164	0.00933216	0.992554	NA	0.277002	0.336635
1700084J12Rik	0.607372	0.774814	2.15967	0.358765	0.719771	NA	0.477391	0.976048
1700085C21Rik	0.0576011	0	5.20164	0	1	NA	0	0
1700086L19Rik	294.485	0.109256	0.375415	0.291027	0.77103	0.989142	384.462	414.458
1700086O06Rik	54.8253	-0.0774193	0.205432	-0.37686	0.706277	0.985551	63.1049	59.9445
1700088E04Rik	33.0144	0.464025	0.26489	1.75177	0.0798136	0.634927	23.8824	33.6508
1700091H14Rik	0.167479	0.76988	5.20164	0.148007	0.882337	NA	0	0.319707
1700092C02Rik	0	NA	NA	NA	NA	NA	0	0
1700092C10Rik	0	NA	NA	NA	NA	NA	0	0
1700092E19Rik	0.0947803	0	5.20164	0	1	NA	0	0
1700092K14Rik	0.641015	0	2.48534	0	1	NA	0	0
1700092M07Rik	5.06671	-0.771254	0.729203	-1.05767	0.290207	NA	4.72079	2.67094
1700093K21Rik	2.67406	1.47614	0.829441	1.77968	0.0751287	NA	1.92131	4.95711
1700094D03Rik	195.028	-0.128489	0.160929	-0.798419	0.424627	0.92997	173.79	159.097
1700094J05Rik	0.210717	0	4.18486	0	1	NA	0	0
1700094M24Rik	0.399083	-1.96113	3.66873	-0.534553	0.592959	NA	1.44392	0.319707
1700095A21Rik	0.148211	0	5.20164	0	1	NA	0	0
1700095B10Rik	0.176274	0	5.20164	0	1	NA	0	0
1700096J18Rik	2.4874	-0.672804	1.53209	-0.43914	0.66056	NA	0.200389	0
1700096K18Rik	63.0592	-0.487973	0.193755	-2.51851	0.0117854	0.302292	78.8866	56.3551
1700097N02Rik	15.0511	-1.68461	0.576991	-2.91964	0.00350437	0.153579	10.3993	3.2103
1700100L14Rik	0.34567	-0.0398898	2.76556	-0.0144238	0.988492	NA	0.617384	0.597826
1700101E01Rik	15.0417	0.347544	0.708762	0.490353	0.623884	0.976509	3.26364	4.86986
1700101I11Rik	25.0782	-0.291636	0.359752	-0.810657	0.417563	0.928661	20.6587	16.5343
1700101O22Rik	0.0852954	0	5.20164	0	1	NA	0	0
1700102H20Rik	6.1167	-0.125331	0.585015	-0.214235	0.830363	NA	7.30813	6.76492
1700102P08Rik	34.3313	-0.354737	0.299574	-1.18414	0.236359	0.831022	44.4876	33.8625
1700104L18Rik	0	NA	NA	NA	NA	NA	0	0
1700105P06Rik	4.3353	0.0345786	0.729139	0.0474239	0.962175	NA	5.24702	5.48613
1700106J16Rik	0.0569768	0	5.20164	0	1	NA	0	0
1700108F19Rik	1.68407	0.668085	1.39182	0.480008	0.631221	NA	0.54077	0.917533
1700108J01Rik	0.507994	0.769888	2.45409	0.313717	0.753736	NA	0	0.278119
1700109G14Rik	0.591287	0.769889	2.21748	0.347191	0.728448	NA	0	0.336635
1700109G15Rik	0.120242	0	5.20164	0	1	NA	0	0
1700109H08Rik	33.9432	0.020241	0.237635	0.085177	0.932121	0.998165	45.4284	46.2203
1700109I08Rik	0.208268	-0.672795	5.20164	-0.129343	0.897086	NA	0.277002	0
1700109K24Rik	35.5313	-0.00449013	0.239387	-0.0187567	0.985035	0.999607	44.0831	43.5768
1700110C19Rik	13.0718	-0.378444	0.346272	-1.09291	0.274434	0.861832	21.9773	16.912
1700110I01Rik	6.92911	-0.753609	0.960666	-0.784465	0.432767	NA	13.1813	7.9478
1700110K17Rik	1.01293	0.924566	1.40683	0.657196	0.511055	NA	0.754394	1.60517
1700111N16Rik	0.734055	1.97997	2.07135	0.955882	0.339132	NA	0.477391	2.21736
1700112E06Rik	29.387	0.273851	0.453332	0.604085	0.545787	0.964438	6.02937	7.41097
1700112H15Rik	0.602704	0.540252	1.70222	0.317381	0.750954	NA	0.721959	0.873386
1700112J05Rik	0.24254	-0.672799	4.08327	-0.164769	0.869125	NA	0.381577	0
1700113A16Rik	633.053	0.0551	0.0662612	0.831557	0.405659	0.920266	791.059	818.69
1700113H08Rik	2.46809	-0.208179	0.750537	-0.277374	0.781493	NA	4.72526	4.06159
1700119H24Rik	0.833813	0	2.05028	0	1	NA	0	0
1700120C14Rik	9.22033	-0.119906	0.583985	-0.205323	0.83732	0.996993	6.05435	5.25724
1700120E14Rik	0	NA	NA	NA	NA	NA	0	0
1700120G07Rik	0.660295	1.41822	1.72337	0.822934	0.410545	NA	0.54077	1.50251
1700120K04Rik	12.0502	-0.401493	0.438947	-0.914673	0.360363	0.905516	16.5447	12.0351
1700121L16Rik	0.13258	-0.672795	5.20164	-0.129343	0.897086	NA	0.381577	0
1700121N20Rik	0.733964	1.78149	1.88741	0.943884	0.345229	NA	0.400778	1.80785
1700122O11Rik	0.0341367	0	5.20164	0	1	NA	0	0
1700123I01Rik	6.65587	1.50618	1.038	1.45104	0.146769	NA	0.782355	2.31482
1700123K08Rik	1.24173	0.723758	1.14266	0.633398	0.526474	NA	1.41297	2.29533
1700123L14Rik	3.19194	-0.513886	0.806306	-0.637333	0.523908	NA	6.13973	4.39314
1700123M08Rik	39.1679	0.0308182	0.249254	0.123642	0.901599	0.998165	33.4685	34.5912
1700123O12Rik	0	NA	NA	NA	NA	NA	0	0
1700123O20Rik	550.457	-0.13091	0.0759352	-1.72397	0.0847137	0.649136	488.477	444.732
1700123O21Rik	0.477791	0.983883	2.29032	0.429583	0.667499	NA	0.617384	1.22439
1700124L16Rik	15.4127	0.472312	0.384617	1.22801	0.219445	0.818621	20.0842	28.1995
1700125G02Rik	15.0786	0.0178811	0.330657	0.0540774	0.956873	0.998574	24.8428	24.8715
1700125G22Rik	0.679721	-1.4871	1.69317	-0.878293	0.379785	NA	0.941549	0.319707
1700125H03Rik	9.93277	0.244232	0.493362	0.495037	0.620574	0.976202	8.53824	10.2625
1700125H20Rik	2.96272	1.06638	0.930631	1.14587	0.25185	NA	1.61933	3.79115
1700126H18Rik	0.169852	0	5.20164	0	1	NA	0	0
1700128A07Rik	0.111614	0.76988	5.20164	0.148007	0.882337	NA	0	0.319707
1700128F08Rik	0	NA	NA	NA	NA	NA	0	0
1700129C05Rik	0	NA	NA	NA	NA	NA	0	0
1810006J02Rik	1.71698	0.0485431	1.6301	0.0297792	0.976243	NA	0.200389	0.336635
1810007C17Rik	1.96744	1.05133	0.86472	1.2158	0.224062	NA	2.63451	5.36502
1810007D17Rik	0.804391	-0.203485	1.544	-0.131791	0.89515	NA	0.954783	0.914973
1810008I18Rik	1.46758	2.08103	1.64276	1.26679	0.205229	NA	0	0.914973
1810009A15Rik	7.92757	0.860858	0.479803	1.79419	0.0727829	0.618262	6.49036	12.2691
1810009J06Rik	0.127192	-1.69989	5.18313	-0.327966	0.742937	NA	0.763155	0
1810010D01Rik	7.62635	0.162719	0.504743	0.32238	0.747165	0.988428	9.26039	10.2584
1810010H24Rik	89.6247	-0.0971669	0.16254	-0.597802	0.549972	0.966564	93.4597	86.8134
1810011H11Rik	34.0738	0.0137209	0.346945	0.0395477	0.968454	0.998839	14.6694	15.0051
1810011O10Rik	416.281	0.22731	0.229526	0.990345	0.322005	0.888437	35.6343	42.0741
1810012K16Rik	6.30001	0.176497	0.745556	0.236732	0.812864	NA	5.11877	6.01515
1810013A23Rik	1.07433	0.0767242	1.5253	0.0503011	0.959882	NA	0.894386	0.959121
1810013L24Rik	1523.21	0.102051	0.0831371	1.22751	0.219632	0.819074	1361.3	1457.67
1810014B01Rik	96.3155	-0.103643	0.167226	-0.619776	0.535405	0.962711	106.35	97.8238
1810018F18Rik	0.0826178	-0.672795	5.20164	-0.129343	0.897086	NA	0.277002	0
1810019D21Rik	6.65279	-0.806731	1.134	-0.711402	0.476835	NA	1.20233	0.887754
1810020O05Rik	14.6763	0.218086	0.426421	0.511435	0.609047	0.973963	14.1227	16.3804
1810021B22Rik	76.7577	-0.17415	0.169135	-1.02965	0.303173	0.883582	112.193	100.233
1810022K09Rik	530.306	0.0303079	0.110616	0.273992	0.784091	0.991106	465.7	475.342
1810024B03Rik	14.5278	-0.0771986	0.427682	-0.180505	0.856756	0.997308	12.7816	11.8713
1810026B05Rik	449.07	0.040806	0.0939887	0.434158	0.664174	0.981293	343.902	355.173
1810026J23Rik	2104.26	-0.0576704	0.0515736	-1.11822	0.263475	0.850755	2702.38	2595.48
1810030O07Rik	833.129	0.0435925	0.0737141	0.591373	0.554271	0.96804	685.462	704.714
1810032O08Rik	141.645	-0.0915883	0.129393	-0.707833	0.479049	0.948113	126.078	119.674
1810034E14Rik	16.8523	-0.123494	0.5851	-0.211066	0.832836	0.996993	4.31703	3.86403
1810037I17Rik	1306.88	-0.155137	0.0832591	-1.8633	0.0624204	0.589505	994.343	893.983
1810041L15Rik	2002.34	-0.105995	0.164039	-0.646158	0.518177	0.958426	2995.84	2783.42
1810043G02Rik	813.383	-0.0523578	0.0814369	-0.642925	0.520273	0.959155	996.137	962.712
1810043H04Rik	364.689	-0.072242	0.123027	-0.587207	0.557065	0.968996	324.094	307.706
1810044D09Rik	14.7602	-0.224583	0.395748	-0.567491	0.570381	0.970661	12.0379	10.7783
1810046K07Rik	1.12199	0.152078	1.44338	0.105362	0.916088	NA	1.69874	1.7637
1810053B23Rik	1.17972	1.0029	1.12286	0.893164	0.371769	NA	1.55297	2.97116
1810055G02Rik	821.619	0.0577925	0.0924833	0.624897	0.532039	0.961623	635.799	661.389
1810058I24Rik	521.204	0.0226218	0.0980771	0.230654	0.817584	0.995043	259.78	265.325
1810062G17Rik	5.87863	0.330787	0.941196	0.351454	0.725248	NA	1.53973	1.7858
1810062O18Rik	13.6525	-0.0158377	0.382758	-0.041378	0.966995	0.998839	14.8593	14.4124
1810064F22Rik	0.88729	1.08607	1.4832	0.732249	0.464016	NA	0.477391	1.19309
1810065E05Rik	1.03971	1.32799	1.77832	0.746768	0.455203	NA	0.200389	0.873386
2010001E11Rik	3.63325	0.136979	0.709476	0.193071	0.846904	NA	4.41135	4.61792
2010002M12Rik	39.5267	0.432364	0.279501	1.54691	0.121885	0.71699	18.1703	25.0554
2010003K11Rik	0.102897	-1.50893	5.18927	-0.290779	0.771221	NA	0.617384	0
2010005H15Rik	2.07441	0	1.66481	0	1	NA	0	0
2010009K17Rik	1.40982	0.611385	1.2699	0.481444	0.630201	NA	1.7267	2.41492
2010010A06Rik	2.20714	0.460371	0.882078	0.521916	0.601729	NA	2.95867	4.13703
2010012O05Rik	735.968	0.094761	0.0730764	1.29674	0.194721	0.797918	795.799	849.977
2010015L04Rik	382.763	-0.0463024	0.090893	-0.509416	0.61046	0.973963	430.358	416.597
2010016I18Rik	5.65975	1.38956	1.22239	1.13676	0.255638	NA	0.617384	1.57387
2010106C02Rik	0.455365	0.769008	3.11716	0.246702	0.805139	NA	0.680763	1.14639
2010106E10Rik	1.22331	0.784553	1.26842	0.618528	0.536227	NA	1.34512	2.09777
2010107E04Rik	1517.23	-0.0956184	0.13346	-0.716459	0.473708	0.945761	1643.25	1538.51
2010107G12Rik	27.6942	0.418724	0.384659	1.08856	0.276349	0.864491	10.5999	13.8731
2010107G23Rik	675.908	-0.0159722	0.0929705	-0.171798	0.863596	0.997437	796.11	787.728
2010109A12Rik	2.94322	1.52241	0.875209	1.73948	0.08195	NA	2.0613	5.3287
2010109I03Rik	2.08601	0.980628	1.14925	0.853276	0.393506	NA	1.31716	2.34204
2010111I01Rik	1177.61	0.0592467	0.0853773	0.69394	0.48772	0.948248	977.866	1020.85
2010204K13Rik	268	-0.0619315	0.190077	-0.325823	0.744558	0.988428	448.045	429.643
2010300C02Rik	11345.6	0.135093	0.315642	0.427993	0.668656	0.981721	22356.5	24551
2010308F09Rik	3.77785	-0.0130934	0.757733	-0.0172797	0.986213	NA	3.87207	3.85478
2010310C07Rik	0.109288	-0.672795	5.20164	-0.129343	0.897086	NA	0.277002	0
2010315B03Rik	366.428	-0.0181392	0.114549	-0.158354	0.874178	0.99768	305.066	301.303
2010320M18Rik	170.241	-0.00338188	0.159352	-0.0212227	0.983068	0.998947	118.352	119.146
2200002D01Rik	30.9451	-0.815704	0.618686	-1.31845	0.187354	0.788691	4.31423	2.65657
2200002J24Rik	0.301994	0	3.24462	0	1	NA	0	0
2210010C04Rik	0.690293	0	2.02174	0	1	NA	0	0
2210011C24Rik	12.3453	0.35215	0.493062	0.714209	0.475098	0.946533	6.89711	9.43438
2210013O21Rik	578.433	0.0168839	0.0997611	0.169244	0.865605	0.997437	459.895	466.608
2210015D19Rik	277.616	0.228486	0.0910108	2.51054	0.0120547	0.30427	265.88	314.517
2210016F16Rik	555.671	0.0477089	0.0964089	0.49486	0.620699	0.976202	268.619	277.208
2210016L21Rik	2844.59	0.0306041	0.0773744	0.395532	0.69245	0.983672	3539.31	3615.65
2210018M11Rik	1264.29	0.0387616	0.0663845	0.583895	0.559291	0.969165	1401.28	1439.45
2210019I11Rik	0.337929	-0.807542	4.70535	-0.171622	0.863735	NA	1.14473	0.656341
2210039B01Rik	12.1662	1.82078	1.04736	1.73844	0.0821328	0.642518	0.817773	2.94911
2210404O09Rik	164.864	0.173719	0.136227	1.27522	0.202232	0.802583	172.838	193.521
2210407C18Rik	0.691533	0	2.38082	0	1	NA	0	0
2210408F21Rik	228.896	-0.0799354	0.123498	-0.647261	0.517463	0.958426	234.111	224.069
2210408I21Rik	248.933	0.183252	0.13318	1.37598	0.168829	0.771673	239.113	269.632
2210409D07Rik	0.520453	-1.12622	1.97925	-0.569014	0.569347	NA	0.754394	0.27556
2210409E12Rik	0.0938874	0	5.20164	0	1	NA	0	0
2210414B05Rik	4.20035	0	1.59496	0	1	NA	0	0
2210416O15Rik	35.4569	-0.138098	0.246721	-0.559733	0.575662	0.972024	38.8305	35.9081
2210417A02Rik	0.312899	0	3.79864	0	1	NA	0	0
2210420H20Rik	0.433527	2.31171	3.63755	0.635514	0.525093	NA	0.200389	1.75189
2300002M23Rik	0	NA	NA	NA	NA	NA	0	0
2300003K06Rik	0	NA	NA	NA	NA	NA	0	0
2300005B03Rik	0.500562	2.60577	2.39193	1.0894	0.275977	NA	0	1.32961
2300009A05Rik	275.634	-0.173258	0.111154	-1.55873	0.119061	0.70977	299.212	264.305
2310001H17Rik	35.8552	-0.17228	0.894936	-0.192506	0.847346	0.99715	1.74012	1.61546
2310001K24Rik	0.422902	-1.44186	2.82494	-0.510404	0.609768	NA	0.554004	0
2310002D06Rik	25.9455	0.257823	0.247315	1.04248	0.297187	0.881056	46.1739	55.7494
2310002F09Rik	49.3871	0.177183	0.216483	0.818461	0.413094	0.925693	132.233	149.508
2310002J15Rik	2.02068	-0.223534	1.15194	-0.19405	0.846137	NA	2.18209	1.96902
2310002L09Rik	0.314163	-0.672799	4.0274	-0.167056	0.867326	NA	0.381577	0
2310003H01Rik	525.27	-0.0766913	0.101636	-0.754568	0.450508	0.937849	574.205	542.524
2310005A03Rik	0.0895039	0.0485425	5.20164	0.00933216	0.992554	NA	0.200389	0.336635
2310005E17Rik	12.4456	-1.2223	1.33617	-0.914779	0.360308	0.905516	0.957765	0.27556
2310005G13Rik	2.21868	2.59499	1.35629	1.9133	0.0557092	NA	0.200389	2.17834
2310007B03Rik	1.64965	0	1.82851	0	1	NA	0	0
2310007L24Rik	7.28264	-2.01875	1.04155	-1.93821	0.052598	0.553166	3.35647	0.959121
2310008N11Rik	1.32267	1.79188	1.54804	1.15751	0.247063	NA	0.200389	1.25161
2310009A05Rik	158.991	0.111937	0.134904	0.829753	0.406679	0.921286	131.531	142.629
2310009B15Rik	189.8	0.00101491	0.11061	0.00917554	0.992679	1	231.962	232.762
2310010J17Rik	67.7347	0.238061	0.212552	1.12001	0.262709	0.849409	34.7504	40.4268
2310011J03Rik	1046.75	-0.0312697	0.0773311	-0.40436	0.685948	0.983672	830.568	815.581
2310014L17Rik	30.9081	0.356418	0.251365	1.41793	0.156211	0.756112	30.7238	39.6576
2310015A10Rik	306.99	-0.127017	0.110021	-1.15448	0.248303	0.839883	217.295	196.914
2310015B20Rik	17.2134	-0.796862	0.755503	-1.05474	0.291543	0.875353	3.40344	1.80529
2310015D24Rik	5.73226	1.02665	0.940293	1.09184	0.274904	NA	1.7267	3.0569
2310016D03Rik	0.239664	-0.726194	4.11651	-0.17641	0.859972	NA	0.554004	0.319707
2310020H05Rik	1.36206	1.08673	1.53918	0.706046	0.48016	NA	0.477391	1.19053
2310022A10Rik	721.374	-0.0870777	0.0659347	-1.32067	0.186613	0.788242	765.633	722.479
2310022B05Rik	2218.57	-0.109141	0.0846217	-1.28976	0.197135	0.799294	2058.45	1907.67
2310030A07Rik	0.116174	0	5.20164	0	1	NA	0	0
2310030G06Rik	92.7761	-0.00373424	0.243887	-0.0153113	0.987784	0.999924	25.5387	24.9826
2310033P09Rik	551.641	-0.111682	0.0807021	-1.38388	0.166394	0.770288	613.328	568.249
2310034C09Rik	0.0377504	0	5.20164	0	1	NA	0	0
2310034G01Rik	20.6844	0.231625	0.328537	0.705019	0.480798	0.948248	19.8292	23.3399
2310034O05Rik	1.68884	1.00991	1.36316	0.74086	0.458778	NA	0.617384	1.10992
2310035C23Rik	1863.56	0.0433048	0.0587861	0.73665	0.461335	0.941897	2177.92	2244.24
2310036O22Rik	2485.31	-0.149641	0.0797809	-1.87565	0.0607032	0.583428	2380.51	2147.52
2310039H08Rik	143.139	-0.0723533	0.177139	-0.408454	0.68294	0.983672	93.5184	88.3657
2310039L15Rik	0.266469	0.11284	4.96152	0.0227431	0.981855	NA	0.554004	0.673269
2310040G24Rik	31.3716	-0.5209	0.345853	-1.50613	0.132034	0.728854	15.459	10.8825
2310042E22Rik	18.1584	-0.368729	0.438247	-0.841372	0.40014	0.918331	13.2844	10.4833
2310043L19Rik	0.94498	0	1.67298	0	1	NA	0	0
2310043O21Rik	0.121491	0	5.20164	0	1	NA	0	0
2310045N01Rik	502.465	-0.11972	0.0815088	-1.4688	0.141888	0.741244	430.045	396.918
2310047M10Rik	906.948	-0.102034	0.0769485	-1.32601	0.184837	0.785221	941.294	877.948
2310050C09Rik	0	NA	NA	NA	NA	NA	0	0
2310057J18Rik	0.166173	1.45807	5.19863	0.280473	0.779115	NA	0	0.556239
2310057M21Rik	523.672	0.00416625	0.0763502	0.0545677	0.956483	0.998574	634.801	636.378
2310057N15Rik	0	NA	NA	NA	NA	NA	0	0
2310061I04Rik	1055.27	-0.0905567	0.074838	-1.21004	0.226265	0.825471	1307.32	1229.49
2310061J03Rik	91.5932	0.408394	0.167546	2.4375	0.0147892	0.331993	86.1077	115.663
2310061N02Rik	0	NA	NA	NA	NA	NA	0	0
2310065F04Rik	7.94756	1.08929	1.23632	0.881077	0.378276	0.91007	0.400778	1.31268
2310067B10Rik	2687.95	-0.0533425	0.055777	-0.956354	0.338894	0.895366	2907.32	2801.59
2310068J16Rik	11.7914	0.847798	0.515229	1.64548	0.0998713	0.677969	5.81836	10.6496
2310069B03Rik	0.922217	-0.00780765	1.92752	-0.00405062	0.996768	NA	0.763155	0.656341
2310069G16Rik	48.3549	-0.16027	0.240262	-0.667067	0.50473	0.953552	75.5978	67.5303
2310079G19Rik	0	NA	NA	NA	NA	NA	0	0
2310081J21Rik	0.155283	0	5.20164	0	1	NA	0	0
2410002F23Rik	1613.98	-0.0138749	0.0624047	-0.222337	0.824051	0.996105	1981.17	1961.16
2410003L11Rik	0.979359	0.769889	1.85647	0.414707	0.678356	NA	0	0.336635
2410004B18Rik	745.586	-0.107216	0.0703034	-1.52505	0.127247	0.722202	774.825	719.202
2410004I01Rik	96.0952	-0.0804401	0.273596	-0.29401	0.76875	0.989132	105.396	99.8269
2410004N09Rik	120.58	-0.0467233	0.1486	-0.314423	0.7532	0.988428	129.365	125.311
2410004P03Rik	109.288	-0.665862	0.391555	-1.70056	0.0890258	0.654761	43.9502	28.1615
2410006H16Rik	443.819	0.0377068	0.122548	0.307689	0.758319	0.988428	390.469	402.319
2410007B07Rik	0.838607	0.0485431	2.03685	0.0238325	0.980986	NA	0.340381	0.319707
2410012E07Rik	0.331278	1.55242	2.45799	0.631579	0.527662	NA	0	0.656341
2410012M07Rik	0.13756	0.76988	5.20164	0.148007	0.882337	NA	0	0.336635
2410015M20Rik	1298.38	-0.03956	0.117888	-0.335572	0.737194	0.988428	1214.24	1182.76
2410016O06Rik	533.748	0.0114506	0.0769004	0.148902	0.881631	0.9977	580.434	586.535
2410017I17Rik	1.18312	0	1.6742	0	1	NA	0	0
2410018L13Rik	47.982	-0.341136	0.312063	-1.09317	0.274321	0.861661	48.0857	37.9792
2410021H03Rik	15.3348	-0.702915	0.570286	-1.23256	0.217738	0.817678	18.3674	11.0774
2410076I21Rik	16.9975	-0.0752859	0.398203	-0.189064	0.850043	0.997308	15.3559	14.996
2410088K16Rik	0.120371	0.76988	5.20164	0.148007	0.882337	NA	0	0.319707
2410089E03Rik	1655.82	-0.11923	0.063908	-1.86565	0.0620909	0.588226	2011.71	1853.43
2410114N07Rik	0	NA	NA	NA	NA	NA	0	0
2410124H12Rik	1.85292	-0.125538	0.980434	-0.128044	0.898114	NA	3.42563	3.27133
2410127L17Rik	461.697	-0.00307696	0.0897134	-0.0342977	0.97264	0.998839	330.87	329.843
2410131K14Rik	662.074	0.00874787	0.0775472	0.112807	0.910184	0.998165	761.687	767.246
2410137M14Rik	6.13372	1.21555	0.753733	1.61271	0.106809	NA	2.54466	5.7837
2410141K09Rik	0.150489	-1.88157	5.17474	-0.363607	0.716152	NA	0.801556	0
2500004C02Rik	149.26	0.0948509	0.110396	0.859184	0.390239	0.915803	181.557	193.239
2510002D24Rik	403.106	-0.170502	0.0879376	-1.9389	0.0525137	0.553166	395.819	351.184
2510003E04Rik	4953.65	0.0507036	0.0444485	1.14073	0.253984	0.84518	6771.61	7010.55
2510009E07Rik	1903.17	0.0477803	0.0697888	0.684642	0.49357	0.949729	1803.87	1863.87
2510039O18Rik	1734.88	-0.0921842	0.0653288	-1.41108	0.158221	0.756839	1227.38	1153.22
2510049J12Rik	64.2063	-0.0789358	0.199609	-0.395453	0.692509	0.983672	65.0676	61.7687
2610001J05Rik	678.17	0.029935	0.0908647	0.329446	0.741819	0.988428	572.551	583.554
2610002J02Rik	437.431	0.0235918	0.0912137	0.258643	0.795911	0.992754	428.38	436.931
2610002M06Rik	1478.23	0.0790827	0.0545099	1.4508	0.146837	0.747323	1827.94	1929.4
2610005L07Rik	2785.44	-0.0917263	0.0832115	-1.10233	0.27032	0.857899	3080	2889.66
2610008E11Rik	878.258	0.072619	0.0632756	1.14766	0.251108	0.842175	910.334	955.229
2610015P09Rik	253.164	-0.12369	0.110782	-1.11652	0.264199	0.851725	203.329	185.696
2610016A17Rik	0.615568	1.2819	1.94031	0.660668	0.508825	NA	0.340381	0.829239
2610018G03Rik	144.678	0.412475	0.134931	3.05694	0.00223609	0.114478	129.293	172.643
2610020C07Rik	25.1029	0.0568214	0.352566	0.161165	0.871963	0.997437	17.6439	17.8643
2610020H08Rik	59.8855	0.228436	0.310997	0.734529	0.462626	0.942247	16.2975	19.063
2610027K06Rik	17.3368	0.00956879	0.5543	0.0172629	0.986227	0.999843	4.73999	4.89348
2610028E06Rik	3.44233	0.326624	0.835959	0.390718	0.696006	NA	1.89633	2.72538
2610028H24Rik	1.62122	2.06738	1.31523	1.57188	0.115979	NA	0.617384	2.52014
2610034B18Rik	596.126	0.00721182	0.0639274	0.112813	0.910179	0.998165	503.45	505.108
2610034M16Rik	37.8658	0.199821	0.377557	0.529248	0.596634	0.973139	14.8933	17.6043
2610035D17Rik	221.146	0.0351762	0.131976	0.266534	0.789828	0.991731	347.627	355.965
2610035F20Rik	141.051	0.19794	0.215454	0.918713	0.358246	0.905031	32.6065	37.3043
2610037D02Rik	4.13256	-0.185674	0.774259	-0.239809	0.810478	NA	8.63554	7.52393
2610044O15Rik8	244.057	0.270269	0.12869	2.10015	0.0357154	0.485843	242.124	292.832
2610100L16Rik	101.38	0.230844	0.315603	0.731437	0.464512	0.942676	84.7898	99.6573
2610203C20Rik	1108.72	0.0578679	0.119944	0.482459	0.62948	0.977632	523.209	543.239
2610203C22Rik	29.1625	-0.291273	0.348747	-0.835199	0.403606	0.918558	23.2373	18.9446
2610206C17Rik	21.0837	-0.497218	0.415953	-1.19537	0.231942	0.828572	12.9542	9.22502
2610207O16Rik	29.9877	-0.0191414	0.242617	-0.0788958	0.937115	0.998165	47.9835	47.2404
2610301B20Rik	991.984	0.144137	0.0778499	1.85147	0.0641013	0.590712	1148.25	1270.01
2610305D13Rik	171.068	-0.0124378	0.241296	-0.0515458	0.958891	0.998574	29.7865	28.926
2610306M01Rik	167.295	-0.0848982	0.150944	-0.562447	0.573811	0.971866	192.552	183.028
2610307P16Rik	11.4918	1.17173	0.729054	1.60719	0.108013	0.691476	2.34408	4.77136
2610316D01Rik	71.7809	-0.0925309	0.485853	-0.19045	NA	NA	68.3704	64.2027
2610318N02Rik	21.6676	0.512822	0.367026	1.39724	0.162343	0.762906	11.4969	16.1541
2610507B11Rik	9355.84	-0.000736978	0.0372803	-0.0197686	0.984228	0.999165	10322.5	10314.1
2610507I01Rik	56.9677	-0.0116594	0.206108	-0.0565692	0.954888	0.998574	56.803	56.2891
2610524H06Rik	369.799	0.132791	0.091546	1.45054	0.146909	0.747323	400.537	437.949
2610528A11Rik	4.93559	0.565116	0.637142	0.886954	0.375103	NA	4.31703	6.31793
2610528J11Rik	1.50096	0.76989	1.7233	0.446752	0.655054	NA	0	0.319707
2700029M09Rik	1086.9	0.0873125	0.0663085	1.31676	0.187919	0.789161	1036.64	1099.38
2700038G22Rik	33.0009	-0.0840456	0.275809	-0.304724	0.760577	0.988428	25.7023	23.7297
2700046A07Rik	13.3219	0.716128	0.448012	1.59846	0.109941	0.694443	6.75413	11.5414
2700046G09Rik	77.0602	0.189039	0.176269	1.07245	0.283519	0.868348	59.7215	68.0452
2700049A03Rik	308.406	-0.0387059	0.0919693	-0.420857	0.67386	0.982079	337.742	329.687
2700054A10Rik	115.495	0.159614	0.17166	0.929826	0.352461	0.902567	112.429	124.881
2700060E02Rik	1610.87	0.137261	0.0656004	2.09238	0.0364045	0.488607	1429.32	1571.38
2700062C07Rik	333.684	-0.0856558	0.106519	-0.804138	0.421317	0.929001	379.495	358.736
2700069I18Rik	20.0657	0.0655921	0.360651	0.181871	0.855684	0.997308	13.2357	14.5711
2700070H01Rik	2.45889	-0.739806	0.843094	-0.877489	0.380221	NA	4.75602	2.73975
2700081O15Rik	2385.75	-0.0973594	0.0738125	-1.31901	0.187166	0.788315	2901.74	2711.37
2700086A05Rik	1.6276	1.1135	1.12271	0.991795	0.321297	NA	2.46786	5.15315
2700089E24Rik	4107	0.0310472	0.0442929	0.700953	0.483333	0.948248	4224.93	4315.1
2700089I24Rik	0.165496	2.20482	5.16267	0.42707	0.669328	NA	0	0.992976
2700094K13Rik	382.133	0.0409946	0.122184	0.335516	0.737236	0.988428	234.769	241.64
2700097O09Rik	143.061	-0.040007	0.142382	-0.280982	0.778724	0.989142	152.625	148.136
2700099C18Rik	52.6542	0.299257	0.248841	1.2026	0.22913	0.826121	43.2976	53.4394
2810001G20Rik	200.356	0.00545228	0.112168	0.048608	0.961232	0.998574	221.646	221.992
2810002D19Rik	59.3696	-0.323614	0.182813	-1.77019	0.0766947	0.627207	66.3512	53.2198
2810004N23Rik	520.703	-0.00962824	0.0793985	-0.121265	0.903481	0.998165	498.399	498.072
2810006K23Rik	342.18	-0.136063	0.0970387	-1.40215	0.160871	0.761142	404.572	370.231
2810007J24Rik	0.156787	0.76988	5.20164	0.148007	0.882337	NA	0	0.319707
2810008D09Rik	568.893	-0.138943	0.126717	-1.09648	0.272867	0.860199	471.435	429.75
2810013P06Rik	496.116	-0.0636217	0.0839885	-0.757504	0.448748	0.937849	528.612	506.111
2810021J22Rik	315.136	0.0400982	0.0951011	0.421637	0.67329	0.982079	335.52	345.092
2810025M15Rik	536.903	-0.00556379	0.0866506	-0.0642095	0.948803	0.998223	454.444	452.653
2810029C07Rik	154.247	-0.086039	0.128809	-0.667959	0.50416	0.953552	196.815	186.216
2810032G03Rik	178.392	0.00574268	0.106084	0.0541331	0.956829	0.998574	193.34	195.008
2810047C21Rik1	9.07945	1.40911	0.577897	2.43834	0.0147549	0.331993	4.65014	12.6746
2810049E08Rik	38.8933	0.347012	0.240726	1.44152	0.149438	0.748524	48.1805	60.879
2810055G20Rik	108.059	0.161954	0.204499	0.791953	0.428388	0.932298	52.9951	57.7852
2810403A07Rik	1892.88	-0.0346942	0.076648	-0.452644	0.650805	0.98	1754.96	1713.8
2810403D21Rik	15.949	0.543358	0.428105	1.26922	0.204364	0.803682	9.68316	14.5541
2810404M03Rik	3.79829	-0.101876	0.739957	-0.137678	0.890495	NA	3.83087	3.69887
2810405F15Rik	7.32008	-1.09667	0.831334	-1.31917	0.187112	0.788315	5.81836	2.76697
2810408A11Rik	13.9929	-0.00719291	0.460756	-0.0156111	0.987545	0.99989	9.17781	9.45544
2810408I11Rik	15.6168	-0.346008	0.553509	-0.625117	0.531894	0.961623	5.12604	4.13959
2810408M09Rik	669.844	-0.037444	0.0739797	-0.506139	0.612759	0.974615	607.065	590.864
2810410L24Rik	167.965	-0.210027	0.156493	-1.34209	0.179567	0.779503	125.289	109.441
2810417H13Rik	129.986	-0.127544	0.290998	-0.438298	0.66117	0.980422	23.343	20.6549
2810428I15Rik	1280.84	-0.0406803	0.0811583	-0.501246	0.616198	0.975208	1143.56	1113.07
2810429I04Rik	16.7196	-0.735513	0.483671	-1.52069	0.128338	0.723866	23.9236	14.0691
2810433D01Rik	59.0371	1.20056	0.735961	1.63128	0.102832	0.678178	1.88589	3.99648
2810442I21Rik	14.8471	-0.40159	0.54548	-0.736214	0.4616	0.941897	6.18968	4.61792
2810442N19Rik	5.50017	-1.04053	0.831339	-1.25163	0.210705	NA	4.19623	2.14448
2810454H06Rik	25.4293	0.168895	0.359692	0.469554	0.638674	0.978382	21.3693	24.9255
2810459M11Rik	232.324	-0.132509	0.232642	-0.569583	0.568961	0.970661	377.64	344.202
2810468N07Rik	407.144	-0.110747	0.0948686	-1.16737	0.243062	0.835826	540.693	500.993
2810471M01Rik	0.749371	2.12349	2.91471	0.728543	0.466281	NA	0.763155	2.94507
2810474O19Rik	897.158	0.270655	0.111338	2.43092	0.0150604	0.335348	286.921	346.745
2900005J15Rik	138.761	-0.0747715	0.150286	-0.497528	0.618817	0.975241	225.571	214.924
2900008C10Rik	135.756	-0.145983	0.125954	-1.15901	0.24645	0.83736	135.351	122.243
2900009J06Rik	8.7369	0.0860388	0.446686	0.192616	0.84726	0.99715	10.8178	11.527
2900011O08Rik	5086.74	-0.0271868	0.30805	-0.0882545	0.929674	0.998165	6829.07	6701.65
2900026A02Rik	2641.68	0.119606	0.0694783	1.7215	0.085161	0.649481	4357.12	4732.57
2900041M22Rik	20.3174	0.0343737	0.403121	0.085269	0.932048	0.998165	13.3755	14.1329
2900052N01Rik	804.486	0.224901	0.461857	0.486949	NA	NA	1010.11	1180.53
2900055J20Rik	99.0169	0.208996	0.156241	1.33765	0.181009	0.781022	129.751	147.716
2900056M20Rik	880.871	0.282192	0.0909686	3.10208	0.00192164	0.103418	953.47	1159.33
2900057B20Rik	1.5411	0	1.66269	0	1	NA	0	0
2900060B14Rik	0.976845	0.990336	1.41532	0.699726	0.484099	NA	0.982745	2.06131
2900076A07Rik	209.208	-0.0384241	0.128706	-0.298541	0.76529	0.989103	218.41	213.352
2900079G21Rik	185.195	-0.0364896	0.666369	-0.0547588	NA	NA	257.3	250.925
2900092C05Rik	0.155143	0.76988	5.20164	0.148007	0.882337	NA	0	0.319707
2900092D14Rik	306.936	0.207193	0.161611	1.28205	0.199826	0.801978	445.043	513.631
2900097C17Rik	37219	0.0361511	0.0392269	0.921589	0.356743	0.904137	54047.1	55416.9
3000002C10Rik	89.4123	0.0826225	0.171666	0.481298	0.630305	0.977632	106.868	113.239
3010001F23Rik	58.7947	-0.175348	0.211041	-0.830868	0.406048	0.9207	71.9364	63.4428
3010026O09Rik	201.479	-0.155421	0.134687	-1.15394	0.248525	0.840215	262.802	236.574
3010033K07Rik	1.23569	0	1.70383	0	1	NA	0	0
3100003L05Rik	1.71644	0.887382	1.22412	0.724913	0.468505	NA	1.13597	2.10033
3110001I22Rik	66.9736	-0.171045	0.225746	-0.757689	0.448637	0.937849	56.5301	49.8941
3110002H16Rik	767.268	0.0410557	0.0597462	0.687169	0.491976	0.949634	972.405	1001.9
3110007F17Rik	0.0503051	0	5.20164	0	1	NA	0	0
3110009E18Rik	46.8425	-0.179806	0.206458	-0.870908	0.383804	0.912899	49.8841	45.0241
3110009F21Rik	2.07244	-0.273555	1.09744	-0.249268	0.803154	NA	5.11579	4.3968
3110015C05Rik	0.595625	-0.614098	2.09657	-0.292905	0.769595	NA	0.581966	0.319707
3110021A11Rik	11.5305	0.16889	0.403351	0.418717	0.675423	0.982159	12.1777	13.4102
3110021N24Rik	224.774	0.165322	0.126594	1.30592	0.191578	0.79336	225.593	251.106
3110035E14Rik	8930.8	0.136667	0.0839734	1.62751	0.10363	0.680171	8683.8	9548
3110039I08Rik	9.21569	-0.00628924	0.544354	-0.0115536	0.990782	1	5.61517	5.43279
3110039M20Rik	74.6556	-0.189807	0.176239	-1.07699	0.281486	0.867083	128.95	113.867
3110040N11Rik	252.286	0.0164649	0.126438	0.130221	0.896391	0.998165	220.815	222.456
3110043O21Rik	883.655	0.0406061	0.0849597	0.477946	0.632689	0.978168	1001.69	1029.54
3110045C21Rik	3.85457	1.04179	0.760983	1.36901	0.170997	NA	2.65371	5.68729
3110052M02Rik	431.785	-0.141227	0.077898	-1.81298	0.0698354	0.605603	365.361	331.379
3110056K07Rik	167.726	-0.0173391	0.125656	-0.137989	0.890249	0.998003	147.96	146.894
3110057O12Rik	289.107	0.0821885	0.111096	0.739798	0.459423	0.941177	318.47	336.962
3110062M04Rik	122.49	-0.193287	0.137113	-1.40969	0.158631	0.757706	110.494	97.8817
3110070M22Rik	5.37443	0.250443	0.77038	0.32509	0.745113	NA	4.88595	5.82012
3110079O15Rik	7.12725	-0.0486908	0.722881	-0.0673566	0.946298	NA	2.6949	2.7736
3110082I17Rik	340.181	-0.016028	0.115232	-0.139093	0.889377	0.998003	303.398	299.133
3110082J24Rik	23.4401	0.00885578	0.289381	0.0306025	0.975587	0.998862	33.585	33.9847
3110099E03Rik	2.76176	-0.957758	1.40758	-0.680428	0.496234	NA	1.24055	0.556239
3200001D21Rik	19.8462	0.314144	0.303205	1.03608	0.300166	0.883139	21.6811	26.9636
3300002I08Rik	28.6195	0.132181	0.288094	0.458811	0.64637	0.979691	27.059	28.5282
3300005D01Rik	1.64922	0	1.60734	0	1	NA	0	0
3425401B19Rik	48.4367	-0.217076	0.562747	-0.385743	0.699687	0.98447	4.6986	3.88352
3632451O06Rik	1043.2	0.0181651	0.0905375	0.200636	0.840983	0.996993	1952.4	1976.32
3632454L22Rik	24.627	-0.533059	0.277689	-1.91962	0.0549055	0.562061	34.3746	23.5971
3830403N18Rik	6.94773	1.638	1.1703	1.39963	0.161623	NA	0.65858	1.70518
3830406C13Rik	826.794	0.192863	0.0926236	2.08223	0.0373218	0.491892	704.202	803.753
3830408C21Rik	77.3447	-0.17629	0.169331	-1.04109	0.297832	0.881861	104.152	92.0237
3830417A13Rik	0.0885135	0.76988	5.20164	0.148007	0.882337	NA	0	0.319707
3930402G23Rik	11.3848	-0.608188	0.546434	-1.11301	0.265704	0.852418	10.4879	6.79878
4430402I18Rik	95.1665	0.129598	0.171317	0.75648	0.449361	0.937849	109.557	119.28
4631405J19Rik	22.0559	-1.6361	0.975138	-1.67781	0.0933842	0.664181	2.54168	0.834358
4632415L05Rik	1108.48	-0.0692925	0.052978	-1.30795	0.190891	0.79184	1151.04	1097.36
4632427E13Rik	23.2538	-0.0153926	0.336655	-0.045722	0.963532	0.99859	22.9539	22.4951
4632428C04Rik	26.0488	0.0638961	0.309891	0.206189	0.836643	0.996993	17.7973	17.9748
4632428N05Rik	1652.41	-0.0473459	0.122805	-0.385537	0.699839	0.98447	584.137	565.882
4632434I11Rik	29.6861	-0.125762	0.345115	-0.364405	0.715556	0.986331	22.4063	20.1988
4732416N19Rik	3.52898	-0.952803	0.749452	-1.27133	0.20361	NA	8.0683	4.01232
4732456N10Rik	0.537778	-1.60753	1.89074	-0.850209	0.395209	NA	1.09477	0.278119
4732471J01Rik	146.201	-0.0129809	0.110978	-0.116969	0.906885	0.998165	181.31	179.442
4732490B19Rik	0.659338	-1.33188	1.95314	-0.681915	0.495293	NA	2.25591	0.873386
4732491K20Rik	102.348	-0.14219	0.170967	-0.83168	0.40559	0.920235	108.176	98.2581
4831440E17Rik	149.585	0.0371251	0.143581	0.258566	0.79597	0.992754	191.57	196.682
4833403I15Rik	48.1721	-0.048581	0.26126	-0.185949	0.852485	0.997308	35.4491	34.8786
4833411C07Rik	11.0229	0.262181	0.410948	0.63799	0.52348	0.959867	13.0838	15.9708
4833412C05Rik	5.74755	1.87057	1.24193	1.50618	0.132021	NA	0.477391	2.02745
4833417C18Rik	11.3346	-0.0172266	0.496838	-0.0346725	0.972341	0.998839	7.3141	7.75125
4833418N02Rik	29.9734	0.249726	0.383139	0.65179	0.514537	0.957016	10.5673	12.8397
4833419F23Rik	13.867	0.577404	0.674895	0.855547	0.392248	0.916821	2.59033	4.01331
4833420G17Rik	340.656	0.10637	0.13732	0.774618	0.438565	0.934972	287.462	309.545
4833422C13Rik	59.1756	0.0384518	0.192622	0.199623	0.841775	0.996993	75.9239	78.7809
4833423E24Rik	7.89152	-0.3446	0.635029	-0.542652	0.587369	0.973139	6.9411	5.59135
4833424O15Rik	1241.28	0.0436604	0.544266	0.0802189	NA	NA	2050.88	2113.84
4833427F10Rik	0.714249	-1.53431	2.2685	-0.676354	0.498816	NA	0.680763	0
4833427G06Rik	38.1712	-0.538574	0.572222	-0.941198	0.346603	0.898399	5.01699	4.01084
4833428L15Rik	1.04187	-1.90522	1.31588	-1.44787	0.147655	NA	3.31807	0.870826
4833439L19Rik	3939.99	0.0693407	0.0411749	1.68405	0.0921716	0.659537	4493.8	4717.19
4921501E09Rik	0.166746	0.769154	5.19758	0.147983	0.882356	NA	0.200389	0.595267
4921504A21Rik	61.6706	-0.0871183	0.178157	-0.488998	0.624843	0.976509	102.666	95.7249
4921504E06Rik	0.446035	0	4.57781	0	1	NA	0	0
4921506M07Rik	0.906833	1.74201	1.4944	1.16569	0.243741	NA	0.277002	1.15151
4921507L20Rik	25.5675	0.251751	0.325137	0.774293	0.438757	0.935017	24.0869	28.0945
4921507P07Rik	24.2397	-0.135825	0.312416	-0.434755	0.66374	0.981238	18.5238	17.3574
4921508D12Rik	0.129983	-0.672795	5.20164	-0.129343	0.897086	NA	0.381577	0
4921509C19Rik	0.997229	1.01552	1.34512	0.754963	0.450271	NA	1.74012	3.45196
4921509O07Rik	1.07373	1.78877	1.72313	1.0381	0.299224	NA	0.340381	1.23468
4921511C10Rik	4.49868	0.568037	0.5865	0.968521	0.332784	NA	4.95659	7.21342
4921511C20Rik	0	NA	NA	NA	NA	NA	0	0
4921511H03Rik	0.173237	0	5.20164	0	1	NA	0	0
4921511I17Rik	0.816907	0.163862	1.50281	0.109037	0.913173	NA	0.782355	0.934461
4921511M17Rik	0	NA	NA	NA	NA	NA	0	0
4921513I03Rik	1.80801	0.101913	1.56373	0.0651729	0.948036	NA	0.477391	0.673269
4921515E04Rik	0.145227	0	5.20164	0	1	NA	0	0
4921517D22Rik	0.0293292	0	5.20164	0	1	NA	0	0
4921524J17Rik	385.301	0.0454605	0.0880339	0.516398	0.605577	0.973862	433.123	443.219
4921524L21Rik	0.276449	1.4355	4.90552	0.292629	0.769806	NA	0.200389	0.959121
4921525O09Rik	0.866367	0.801775	1.77854	0.450805	0.65213	NA	0.400778	0.951389
4921529L05Rik	0.151422	0	5.20164	0	1	NA	0	0
4921530L21Rik	1.88619	0.306451	1.2752	0.240316	0.810085	NA	2.52546	3.03072
4921531C22Rik	86.557	-0.155123	0.19831	-0.782223	0.434084	0.934088	62.778	56.7473
4921531P14Rik	0.16564	0.76988	5.20164	0.148007	0.882337	NA	0	0.336635
4921533I20Rik	0.0908669	-0.672795	5.20164	-0.129343	0.897086	NA	0.340381	0
4921534H16Rik	0.328679	0.733003	4.74253	0.154559	0.877169	NA	0.381577	0.553679
4921536K21Rik	20.9154	0.217509	0.368739	0.589871	0.555277	0.96876	15.2866	17.79
4921539E11Rik	0.337813	1.59251	3.94374	0.403807	0.686355	NA	0	0.673269
4922502D21Rik	0.0795672	0	5.20164	0	1	NA	0	0
4922502H24Rik	0	NA	NA	NA	NA	NA	0	0
4922502N22Rik	0.596208	1.36643	2.27402	0.600886	0.547916	NA	0.340381	0.914973
4930401C15Rik	0.58905	1.87847	2.19198	0.856974	0.391459	NA	0.200389	1.32961
4930401O10Rik	0	NA	NA	NA	NA	NA	0	0
4930401O12Rik	0.0377504	0	5.20164	0	1	NA	0	0
4930402F06Rik	0.349184	-0.505683	2.36765	-0.21358	0.830874	NA	0.858969	0.595267
4930402F11Rik	0.178492	-1.4491	5.1909	-0.279161	0.780121	NA	0.554004	0
4930402H24Rik	2129.55	-0.130075	0.0716998	-1.81416	0.0696533	0.605279	2708.73	2474.57
4930402K13Rik	0	NA	NA	NA	NA	NA	0	0
4930404A05Rik	0.17536	1.49642	5.19739	0.287918	0.77341	NA	0	0.614754
4930404A10Rik	0.185764	-0.672795	5.20164	-0.129343	0.897086	NA	0.340381	0
4930404H11Rik	1.1064	0.135918	1.88885	0.0719582	0.942635	NA	0.581966	0.639414
4930404I05Rik	27.0473	0.291084	0.290537	1.00188	0.3164	0.88714	24.0418	28.8655
4930404N11Rik	676.441	-0.200379	0.0737293	-2.71777	0.00657238	0.225288	806.555	703.136
4930405A10Rik	0	NA	NA	NA	NA	NA	0	0
4930405A21Rik	19.5131	-0.111448	0.395377	-0.281878	0.778037	0.989142	10.4346	9.866
4930405D11Rik	1.07883	0.648766	1.74153	0.372526	0.709501	NA	1.06234	1.56102
4930405J17Rik	1.41863	1.87989	1.20697	1.55753	0.119345	NA	1.23178	4.91662
4930405L22Rik	0.0703448	0	5.20164	0	1	NA	0	0
4930406D18Rik	0.109638	0	5.20164	0	1	NA	0	0
4930407I10Rik	0.046167	-0.672795	5.20164	-0.129343	0.897086	NA	0.277002	0
4930412B13Rik	0.188786	0.769884	4.30182	0.178967	0.857964	NA	0	0.319707
4930412C18Rik	21.4988	0.573738	0.342726	1.67404	0.0941221	0.66656	17.2875	25.526
4930412D23Rik	0	NA	NA	NA	NA	NA	0	0
4930412O13Rik	2.84212	2.37537	1.27502	1.86301	0.0624603	NA	0.381577	1.92744
4930413E15Rik	0.473691	2.30895	2.54771	0.906285	0.364785	NA	0.340381	1.74421
4930413F20Rik	6.89374	-0.148989	0.590132	-0.252468	0.80068	NA	5.06266	4.65686
4930413G21Rik	710.783	-0.139001	0.110296	-1.26025	0.207579	0.805098	802.374	728.646
4930413M19Rik	0	NA	NA	NA	NA	NA	0	0
4930414L22Rik	395.807	-0.0376866	0.0783022	-0.481297	0.630306	0.977632	488.754	476.431
4930414N06Rik	1.31546	2.43108	1.2278	1.98003	0.0477003	NA	0.782355	4.38386
4930415F15Rik	2.82302	0.428705	1.1436	0.374873	0.707755	NA	0.954783	1.38036
4930415L06Rik	0	NA	NA	NA	NA	NA	0	0
4930415O20Rik	5.23159	0.299946	0.697044	0.430312	0.666969	NA	4.46578	5.16496
4930417O13Rik	0.877528	0.657171	1.69604	0.387473	0.698406	NA	0.65858	0.992976
4930417O22Rik	1.0361	0.862574	1.36224	0.633202	0.526602	NA	0.754394	1.48558
4930419G24Rik	11.7557	-0.0532761	0.414497	-0.128532	0.897728	0.998165	16.4684	15.9769
4930423M02Rik	0.583072	1.79366	2.00155	0.896136	0.37018	NA	0.200389	1.23468
4930425K10Rik	0.458208	2.07206	2.26532	0.914686	0.360357	NA	0.200389	1.48302
4930425O10Rik	0.307233	-0.894395	3.32573	-0.268932	0.787982	NA	0.680763	0.336635
4930426D05Rik	19.4539	-0.380524	0.486803	-0.781679	0.434403	0.934289	10.3803	7.71218
4930426L09Rik	16.3419	-0.104394	0.458774	-0.22755	0.819996	0.99513	14.6606	13.0802
4930427A07Rik	82.0244	-0.0431333	0.196499	-0.219509	0.826254	0.996465	55.8982	53.4594
4930428D18Rik	0	NA	NA	NA	NA	NA	0	0
4930428E07Rik	0.611733	1.57649	1.90396	0.828006	0.407667	NA	0.65858	1.82221
4930428G15Rik	0.034033	0	5.20164	0	1	NA	0	0
4930428O21Rik	0	NA	NA	NA	NA	NA	0	0
4930429B21Rik	222.685	0.0747347	0.131667	0.567603	0.570304	0.970661	210.039	220.514
4930429D17Rik	1.12211	3.24557	1.61131	2.01425	0.0439832	NA	0.277002	3.36479
4930429F11Rik	0	NA	NA	NA	NA	NA	0	0
4930429F24Rik	30.9866	-0.138461	0.33792	-0.409745	0.681993	0.983672	35.9734	32.6056
4930430A15Rik	0.118128	0	5.20164	0	1	NA	0	0
4930430D24Rik	0	NA	NA	NA	NA	NA	0	0
4930430F08Rik	367.528	0.135159	0.0845937	1.59774	0.110101	0.694571	464.234	510.113
4930430F21Rik	0.377884	2.09448	3.26856	0.640795	0.521656	NA	0	0.917533
4930430J02Rik	3.64862	-1.18582	0.790109	-1.50084	0.133398	NA	5.59896	2.59815
4930431F12Rik	0.0686288	0	5.20164	0	1	NA	0	0
4930431P03Rik	4.34507	0.0943998	1.08512	0.0869944	0.930676	NA	1.15815	1.29576
4930432J09Rik	0.267831	0.769887	2.88543	0.266819	0.789608	NA	0	0.278119
4930432K21Rik	74.9655	-0.0144395	0.195699	-0.0737844	0.941182	0.998165	86.5843	85.0311
4930432M17Rik	0.034033	0	5.20164	0	1	NA	0	0
4930433B08Rik	0.0690451	0	5.20164	0	1	NA	0	0
4930433I11Rik	0.0459266	0.76988	5.20164	0.148007	0.882337	NA	0	0.27556
4930433N12Rik	0.481319	-0.672802	2.62805	-0.256008	0.797944	NA	0.340381	0
4930434J06Rik	1.00929	0	1.85424	0	1	NA	0	0
4930435E12Rik	0	NA	NA	NA	NA	NA	0	0
4930438E09Rik	0.035229	0	5.20164	0	1	NA	0	0
4930440C22Rik	0.0463532	0.76988	5.20164	0.148007	0.882337	NA	0	0.278119
4930440I19Rik	0.710263	-1.42772	2.31211	-0.617497	0.536907	NA	1.02114	0.27556
4930441J16Rik	0.0799596	0.76988	5.20164	0.148007	0.882337	NA	0	0.27556
4930442J19Rik	0	NA	NA	NA	NA	NA	0	0
4930442L01Rik	0.046167	-0.672795	5.20164	-0.129343	0.897086	NA	0.277002	0
4930443O20Rik	3.17079	0.268243	0.787752	0.340518	0.733467	NA	2.40467	3.01275
4930444F02Rik	3.18708	0.561353	0.810914	0.692247	0.488782	NA	2.17333	3.5274
4930444G20Rik	0.874177	-0.0440292	1.48033	-0.0297429	0.976272	NA	1.18313	1.25417
4930444M15Rik	1.94649	-0.368499	0.998705	-0.368977	0.712145	NA	3.26643	2.35897
4930444P10Rik	10.5581	-0.263289	0.527653	-0.498981	0.617793	0.975208	17.1919	14.2586
4930447A16Rik	0.410548	2.06114	2.41344	0.854027	0.39309	NA	0	0.892873
4930447C04Rik	109.016	0.272582	0.215565	1.2645	0.206052	0.805032	92.8654	111.43
4930447J18Rik	0	NA	NA	NA	NA	NA	0	0
4930447K03Rik	3.49092	0.854497	0.795913	1.07361	0.282999	NA	3.23866	5.76791
4930447N08Rik	8.88456	0.10829	0.464641	0.233062	0.815713	0.995043	8.84488	9.73598
4930448C13Rik	0.148824	-0.787592	5.18927	-0.151773	0.879366	NA	0.617384	0.27556
4930448F12Rik	0.148503	0.76988	5.20164	0.148007	0.882337	NA	0	0.336635
4930448H16Rik	0.272766	0.728456	5.1989	0.140117	0.888567	NA	0.381577	0.551119
4930448I06Rik	0.417132	2.40798	3.53679	0.680839	0.495973	NA	0.381577	1.88073
4930448I18Rik	0	NA	NA	NA	NA	NA	0	0
4930448K20Rik	0	NA	NA	NA	NA	NA	0	0
4930449E01Rik	0.0906614	0	5.20164	0	1	NA	0	0
4930449E18Rik	0.159149	-0.672795	5.20164	-0.129343	0.897086	NA	0.277002	0
4930449I24Rik	0	NA	NA	NA	NA	NA	0	0
4930451C15Rik	37.6471	-0.328986	0.456988	-0.7199	0.471586	0.944854	16.1398	13.2035
4930451G09Rik	97.949	0.165517	0.162501	1.01856	0.308412	0.885442	108.424	122.385
4930451I11Rik	1.92403	-0.631957	1.61387	-0.391578	0.69537	NA	0.54077	0.319707
4930452A19Rik	0.312698	0	5.20164	0	1	NA	0	0
4930452B06Rik	124.193	0.0311122	0.144689	0.215029	0.829745	0.996993	121.485	123.685
4930452G13Rik	6.13255	-0.64874	0.550944	-1.17751	0.238993	NA	10.769	6.5088
4930452N14Rik	0.967378	2.1008	1.60227	1.31114	0.18981	NA	0.340381	1.52717
4930453H23Rik	0	NA	NA	NA	NA	NA	0	0
4930453L07Rik	0.995192	-1.909	2.44263	-0.781533	0.434489	NA	1.42173	0.336635
4930453N24Rik	503.035	0.00275432	0.071334	0.0386116	0.9692	0.998839	447.333	450.091
4930455B14Rik	0.397813	0.769885	3.86587	0.199149	0.842146	NA	0	0.27556
4930455C13Rik	8.99998	0.206688	0.510204	0.405109	0.685397	0.983672	8.21725	9.96337
4930455D15Rik	0.251885	0.769884	4.12521	0.186629	0.851951	NA	0	0.319707
4930455F16Rik	0.216579	1.44979	5.1989	0.278865	0.780348	NA	0	0.551119
4930455H04Rik	0.441979	2.06138	2.329	0.885091	0.376107	NA	0	0.892873
4930455J16Rik	0.205393	0.891721	5.19318	0.17171	0.863665	NA	0.340381	0.673269
4930456L15Rik	0.369785	0.311191	2.72049	0.114388	0.90893	NA	0.67778	0.892873
4930459C07Rik	0.103476	0	5.20164	0	1	NA	0	0
4930459L07Rik	0	NA	NA	NA	NA	NA	0	0
4930461G14Rik	2.61237	0.317759	0.899159	0.353396	0.723792	NA	3.84281	4.6671
4930463O16Rik	0.745773	1.84525	1.6715	1.10395	0.269613	NA	0.721959	2.26151
4930465K10Rik	3.19236	-0.33434	0.947972	-0.35269	0.724321	NA	2.42088	1.9418
4930465M20Rik	0.0715425	0	5.20164	0	1	NA	0	0
4930467D21Rik	11.1118	-0.117739	0.497096	-0.236854	0.81277	0.994504	9.74356	8.75225
4930467E23Rik	5.60546	0.149559	0.708687	0.211036	0.832859	NA	4.13882	4.43976
4930467K11Rik	1.48526	-0.087404	1.31707	-0.0663624	0.947089	NA	1.86091	1.91051
4930468A15Rik	0.186438	0.76988	5.20164	0.148007	0.882337	NA	0	0.27556
4930469G21Rik	18.9213	0.112159	0.357238	0.31396	0.753551	0.988428	28.3143	30.9592
4930470H14Rik	1.58362	3.06186	1.44891	2.11322	0.0345821	NA	0	1.78063
4930470P17Rik	6.45903	-0.133438	0.617562	-0.216071	0.828932	NA	7.08724	6.34776
4930471C04Rik	9.03947	-0.210623	0.421022	-0.500267	0.616887	0.975208	18.8669	15.9837
4930471G03Rik	0.629177	1.23978	1.75336	0.707087	0.479512	NA	0.74116	1.86636
4930471M09Rik	0.64705	-1.55966	1.85041	-0.842873	0.3993	NA	1.0314	0.278119
4930473A02Rik	39.2254	0.338454	0.309362	1.09404	0.273938	0.861309	58.7057	74.5583
4930473O22Rik	0.17179	-1.63823	5.18562	-0.315918	0.752065	NA	0.680763	0
4930474G06Rik	0.58908	1.32099	1.96431	0.672497	0.501267	NA	0.340381	0.870826
4930474H20Rik	0.298174	-0.914839	4.84283	-0.188906	0.850167	NA	0.680763	0.278119
4930474M22Rik	11.602	0.44707	0.398975	1.12055	0.262481	0.849299	18.26	24.8152
4930474N05Rik	0	NA	NA	NA	NA	NA	0	0
4930474N09Rik	2.65175	0.399509	0.857456	0.465924	0.64127	NA	2.94823	3.54694
4930478L05Rik	1.05216	1.3155	1.98445	0.662906	0.507391	NA	1.06234	2.51753
4930478P22Rik	0.48754	0.564105	2.58091	0.218568	0.826986	NA	0.831007	1.25417
4930479D17Rik	14.3806	0.148053	0.359368	0.411982	0.680353	0.983274	20.2605	21.8726
4930480E11Rik	0	NA	NA	NA	NA	NA	0	0
4930480G23Rik	0.248361	-2.19399	5.16043	-0.425156	0.670723	NA	1.02114	0
4930480K15Rik	2.54004	1.07099	0.86932	1.23199	0.217955	NA	1.95374	4.09801
4930480M12Rik	0.389824	-0.811541	4.59429	-0.176641	0.85979	NA	1.14473	0.639414
4930481A15Rik	8.05628	1.34288	0.507224	2.6475	0.00810884	0.254704	5.64612	14.7389
4930482G09Rik	2.32808	-0.1528	0.819731	-0.186402	0.852129	NA	4.7782	4.03693
4930483J18Rik	1.29031	-0.622273	1.30333	-0.477449	0.633043	NA	1.94051	1.34654
4930483K19Rik	34.5589	-0.155711	0.241449	-0.644901	0.518991	0.958426	43.1678	38.6937
4930483O08Rik	2.35311	1.93988	0.961575	2.0174	0.0436537	NA	0.982745	4.2084
4930486F22Rik	0.104256	0.76988	5.20164	0.148007	0.882337	NA	0	0.27556
4930486I03Rik	0.554672	0	2.9836	0	1	NA	0	0
4930486L24Rik	17.3456	0.652298	0.455703	1.43141	0.152313	0.751645	5.93654	10.2534
4930487D11Rik	0.226262	0.0485428	4.16982	0.0116415	0.990712	NA	0.200389	0.319707
4930487H11Rik	9.82378	-0.281477	0.480808	-0.585424	0.558263	0.969165	13.6894	11.3725
4930488B22Rik	0	NA	NA	NA	NA	NA	0	0
4930488L21Rik	4.88035	0.239171	0.626174	0.381956	0.702494	NA	6.4816	7.57466
4930500F04Rik	0.101738	0	5.20164	0	1	NA	0	0
4930500J02Rik	2.85814	0	1.59027	0	1	NA	0	0
4930500L23Rik	2.41883	-0.406431	0.689538	-0.589425	0.555576	NA	5.79058	4.52549
4930502A04Rik	0.034033	0	5.20164	0	1	NA	0	0
4930502E09Rik	2.44357	2.3547	0.998087	2.35921	0.0183139	NA	1.12274	5.76535
4930502E18Rik	6.50887	0.930152	0.608349	1.52898	0.12627	NA	2.91449	6.18914
4930503B20Rik	3.27372	0.14633	1.11544	0.131186	0.895628	NA	1.84917	2.15477
4930503E14Rik	0.0815779	0	5.20164	0	1	NA	0	0
4930503E24Rik	0.496249	0.574124	3.01301	0.190548	0.84888	NA	1.02114	1.4907
4930503H13Rik	0.83005	1.47556	1.30971	1.12663	0.259898	NA	0.922348	2.43953
4930503L19Rik	216.797	-0.0553498	0.122839	-0.450588	0.652286	0.98	236.602	228.538
4930503O07Rik	0.0745728	0	5.20164	0	1	NA	0	0
4930504O13Rik	0	NA	NA	NA	NA	NA	0	0
4930505A04Rik	7.2489	0.36727	0.605798	0.606259	0.544343	NA	6.42251	8.22072
4930505G20Rik	0	NA	NA	NA	NA	NA	0	0
4930506C21Rik	63.085	0.0906255	0.199654	0.453914	0.649891	0.979943	74.5195	78.894
4930506M07Rik	847.087	-0.146647	0.102557	-1.42991	0.152742	0.752111	622.738	562.771
4930507D05Rik	17.984	0.588846	0.34482	1.70769	0.0876937	0.652646	17.9373	26.6126
4930507D10Rik	1.36087	1.95227	1.63706	1.19254	0.233049	NA	0.477391	2.19636
4930509E16Rik	1.12582	-0.419924	1.6112	-0.260628	0.794379	NA	0.754394	0.639414
4930509J09Rik	2.42559	0.625918	0.901199	0.694539	0.487344	NA	4.17703	6.41544
4930509K18Rik	0.19433	0.76988	5.20164	0.148007	0.882337	NA	0	0.319707
4930511A02Rik	0.301361	0.048543	2.87644	0.0168761	0.986535	NA	0.277002	0.336635
4930511E03Rik	0.566154	-0.763417	2.71514	-0.28117	0.77858	NA	0.617384	0.336635
4930511M06Rik	17.8588	1.08253	0.752637	1.43832	0.150344	0.750454	1.8447	3.63262
4930512B01Rik	11.5375	-0.137912	0.439345	-0.313903	0.753595	0.988428	14.1698	13.0111
4930513D17Rik	0.828676	1.21646	1.9648	0.619128	0.535832	NA	0.617384	1.38804
4930513N10Rik	29.9356	0.249089	0.237758	1.04766	0.294797	0.878778	30.6824	37.6534
4930513O06Rik	0.181798	0	5.20164	0	1	NA	0	0
4930515B02Rik	1.46131	0	1.65576	0	1	NA	0	0
4930515G01Rik	30.6669	-0.326589	0.317578	-1.02838	0.303773	0.88378	29.0305	22.9159
4930515G16Rik	0.0325944	0	5.20164	0	1	NA	0	0
4930515L03Rik	0.801773	0.336851	1.53766	0.219067	0.826597	NA	1.19935	1.46609
4930515L19Rik	0	NA	NA	NA	NA	NA	0	0
4930517E11Rik	0.515722	0.726215	1.78882	0.405975	0.684761	NA	0.477391	0.951389
4930518P08Rik	0	NA	NA	NA	NA	NA	0	0
4930519D14Rik	0.131715	0	5.20164	0	1	NA	0	0
4930519F09Rik	0.589167	2.13388	1.85244	1.15193	0.249349	NA	0.381577	1.57131
4930519F16Rik	1.17109	-1.71617	1.79136	-0.958029	0.338048	NA	0.601167	0
4930519F24Rik	0	NA	NA	NA	NA	NA	0	0
4930519G04Rik	2.7286	0.509311	0.816174	0.624022	0.532613	NA	3.81764	5.58106
4930519H02Rik	0.0895039	0.0485425	5.20164	0.00933216	0.992554	NA	0.200389	0.336635
4930520O04Rik	18.583	0.142049	0.427886	0.331979	0.739905	0.988428	11.7579	13.1506
4930520P13Rik	0	NA	NA	NA	NA	NA	0	0
4930521E06Rik	0.962722	2.54832	1.78717	1.4259	0.153897	NA	0	1.28802
4930522H14Rik	0.0168961	0	5.20164	0	1	NA	0	0
4930522O17Rik	0.157895	1.45807	5.19863	0.280473	0.779115	NA	0	0.556239
4930523C07Rik	146.431	0.0318877	0.207052	0.154008	0.877603	0.9977	48.1425	49.0852
4930523O13Rik	0.202229	1.24144	5.17392	0.239941	0.810376	NA	0.381577	0.831798
4930524B15Rik	1.33039	-0.651723	1.26421	-0.515518	0.606191	NA	1.39974	0.875945
4930524C18Rik	0.396033	-0.0847241	3.22088	-0.0263047	0.979014	NA	0.680763	0.656341
4930524N10Rik	0	NA	NA	NA	NA	NA	0	0
4930524O05Rik	0.51436	1.28723	2.59405	0.496223	0.619737	NA	0.721959	1.63239
4930524O08Rik	0.352391	1.06217	2.63311	0.403391	0.68666	NA	0.54077	1.15151
4930525D18Rik	0.126755	-0.672795	5.20164	-0.129343	0.897086	NA	0.277002	0
4930525G20Rik	27.4538	-0.0352291	0.276344	-0.127483	0.898558	0.998165	29.0234	29.2432
4930525M21Rik	0.195889	2.14192	5.16542	0.414665	0.678387	NA	0	0.948829
4930526I15Rik	344.495	0.075005	0.102975	0.72838	0.466381	0.942676	300.045	317.302
4930526L06Rik	3.02273	0.0485431	1.53629	0.0315977	0.974793	NA	0.340381	0.278119
4930527F14Rik	0.600591	2.36884	1.86771	1.26832	0.204685	NA	0.340381	1.83251
4930527G23Rik	0.0377504	0	5.20164	0	1	NA	0	0
4930528A17Rik	15.3283	-0.000179466	0.40673	-0.000441241	0.999648	1	21.5954	21.242
4930528D03Rik	1.22522	-1.31711	1.44327	-0.912591	0.361457	NA	1.64431	0.656341
4930528P14Rik	0.102032	1.49049	5.19758	0.286766	0.774291	NA	0	0.612194
4930529C04Rik	7.43963	-0.295827	0.536154	-0.551757	0.581115	0.973139	10.492	8.45828
4930529K09Rik	0.229856	0.0485426	5.05131	0.00960989	0.992333	NA	0.277002	0.27556
4930529L06Rik	0	NA	NA	NA	NA	NA	0	0
4930529M08Rik	52.2465	0.114807	0.276743	0.414853	0.67825	0.982879	29.1382	31.5019
4930532M18Rik	0.489719	1.44328	2.64175	0.546334	0.584837	NA	0.381577	0.976048
4930533B01Rik	1.03722	-1.3136	1.49543	-0.878412	0.37972	NA	1.58093	0.597826
4930533P14Rik	0	NA	NA	NA	NA	NA	0	0
4930538K18Rik	45.597	0.143197	0.221758	0.645737	0.51845	0.958426	61.0526	67.8499
4930539C22Rik	0	NA	NA	NA	NA	NA	0	0
4930539E08Rik	163.797	-0.0283501	0.250141	-0.113337	0.909764	0.998165	90.3623	89.1222
4930539J05Rik	166.276	-0.0907958	0.158911	-0.571362	0.567754	0.970661	185.995	175.751
4930539M17Rik	0.731891	2.04565	1.8289	1.11851	0.263349	NA	0	0.870826
4930539N22Rik	0.84143	0.0774208	1.55714	0.0497199	0.960346	NA	1.15815	1.22695
4930540M03Rik	0.129349	0	5.20164	0	1	NA	0	0
4930542C21Rik	0.225737	-0.672795	5.17305	-0.130058	0.896521	NA	0.340381	0
4930542D17Rik	0.677002	1.61261	1.83009	0.881161	0.378231	NA	0.65858	1.87409
4930543E12Rik	0.402259	-0.442231	2.42604	-0.182285	0.855359	NA	0.858969	0.673269
4930544D05Rik	1.06642	-1.40174	1.32906	-1.05468	0.291569	NA	2.36328	0.829239
4930544G11Rik	0	NA	NA	NA	NA	NA	0	0
4930544M13Rik	0.111115	0.76988	5.20164	0.148007	0.882337	NA	0	0.27556
4930545E07Rik	0	NA	NA	NA	NA	NA	0	0
4930545H06Rik	0.536811	1.4946	2.62415	0.569556	0.568979	NA	0	0.614754
4930545L23Rik	0.825925	0.0762227	1.64529	0.0463278	0.963049	NA	0.54077	0.553679
4930546C10Rik	0.877132	0.180937	1.31566	0.137525	0.890616	NA	1.57217	1.88329
4930546K05Rik	3.63437	-0.0387018	0.934286	-0.041424	0.966958	NA	2.0997	2.21329
4930547E08Rik	2.34109	0.507082	1.21852	0.416147	0.677303	NA	1.6855	2.26407
4930547E14Rik	0.315627	0.66021	3.20672	0.205883	0.836882	NA	0.477391	0.870826
4930548G14Rik	0.203563	0.221457	5.1875	0.0426906	0.965948	NA	0.581966	0.639414
4930548H24Rik	0.290508	0	4.0419	0	1	NA	0	0
4930548J01Rik	0	NA	NA	NA	NA	NA	0	0
4930548K13Rik	0.199117	2.05876	5.16924	0.398272	0.69043	NA	0	0.892873
4930549C01Rik	0.147221	0.0485425	5.20164	0.00933216	0.992554	NA	0.340381	0.278119
4930549G23Rik	7.6057	-0.288471	0.480598	-0.600234	0.548351	0.965766	10.8456	8.73645
4930550C14Rik	7.02368	0.628265	0.796458	0.788824	0.430215	NA	1.81375	3.0569
4930550L24Rik	0.455867	3.07178	2.99392	1.02601	0.304888	NA	0	1.80273
4930552N02Rik	0.159853	2.1573	5.16474	0.417697	0.676169	NA	0	0.959121
4930552P12Rik	2.97833	0.104471	1.0004	0.104429	0.916829	NA	3.24443	3.49619
4930553E22Rik	0.247751	-0.782014	4.04905	-0.193135	0.846853	NA	0.65858	0.278119
4930554C24Rik	0	NA	NA	NA	NA	NA	0	0
4930555B11Rik	0.57743	-1.32573	2.53556	-0.522854	0.601076	NA	0.477391	0
4930555G01Rik	1.26975	0.490477	1.46217	0.335445	0.737289	NA	1.82549	2.37077
4930556C24Rik	0.0400807	0	5.20164	0	1	NA	0	0
4930556G01Rik	0.571687	0.621063	2.49329	0.249094	0.803288	NA	0.554004	0.931901
4930556J02Rik	0.0400807	0	5.20164	0	1	NA	0	0
4930556M19Rik	36.9623	0.289035	0.399103	0.72421	0.468937	0.943095	7.64851	9.77102
4930556N09Rik	0.857923	1.02036	1.9269	0.529536	0.596434	NA	1.27596	2.54992
4930557A04Rik	0.0333982	-0.672795	5.20164	-0.129343	0.897086	NA	0.200389	0
4930557J02Rik	0.413204	0.048543	2.81305	0.0172564	0.986232	NA	0.381577	0.319707
4930558C23Rik	0	NA	NA	NA	NA	NA	0	0
4930558G05Rik	0	NA	NA	NA	NA	NA	0	0
4930558J18Rik	1.7163	0.661448	1.39309	0.474806	0.634925	NA	0.477391	0.890314
4930558K02Rik	1.84724	0.375742	1.05803	0.355135	0.722489	NA	2.1601	3.01019
4930562C15Rik	14.9398	0.295179	0.349999	0.843372	0.39902	0.918263	19.0942	23.7652
4930562F07Rik	0.78214	1.46373	2.05155	0.713476	0.475551	NA	0	0.551119
4930563D23Rik	3.38818	0.394474	0.909798	0.433584	0.66459	NA	2.68465	3.54698
4930563E18Rik	5.03217	-1.33939	0.865141	-1.54818	0.121579	NA	3.87505	1.38292
4930563E22Rik	53.576	-0.32484	0.197237	-1.64695	0.0995688	0.677969	70.9123	57.0386
4930563F08Rik	0.355064	1.90127	3.76851	0.504515	0.6139	NA	0.340381	1.32961
4930563M20Rik	0.17505	1.44979	5.1989	0.278865	0.780349	NA	0	0.551119
4930564B18Rik	0.0341367	0	5.20164	0	1	NA	0	0
4930564C03Rik	0.035229	0	5.20164	0	1	NA	0	0
4930564D02Rik	0.0364507	0	5.20164	0	1	NA	0	0
4930565D16Rik	0	NA	NA	NA	NA	NA	0	0
4930565N06Rik	14.2909	-0.33456	0.602236	-0.55553	0.578532	0.972834	7.05164	5.25212
4930567H12Rik	0.382673	-1.32358	2.87024	-0.461139	0.644699	NA	0.581966	0
4930567H17Rik	0	NA	NA	NA	NA	NA	0	0
4930567J20Rik	0.0168961	0	5.20164	0	1	NA	0	0
4930567K20Rik	0	NA	NA	NA	NA	NA	0	0
4930568D16Rik	0.320019	1.57607	3.30025	0.477562	0.632962	NA	0	0.673269
4930568E12Rik	0	NA	NA	NA	NA	NA	0	0
4930568G15Rik	1.77045	1.5256	0.994131	1.53461	0.12488	NA	1.68998	4.96223
4930570G19Rik	183.202	-0.0192688	0.175915	-0.109535	0.912778	0.998165	221.562	218.621
4930571K23Rik	0	NA	NA	NA	NA	NA	0	0
4930571O06Rik	0.304826	0.768607	2.49612	0.307921	0.758142	NA	0.200389	0.612194
4930572K03Rik	0	NA	NA	NA	NA	NA	0	0
4930572O03Rik	2.58938	-0.672803	1.58374	-0.424821	0.670967	NA	0.340381	0
4930572O13Rik	1.48831	0.0485431	1.81262	0.0267806	0.978635	NA	0.200389	0.319707
4930573O16Rik	0.165967	1.44979	5.1989	0.278865	0.780349	NA	0	0.551119
4930577N17Rik	31.5644	-0.0173279	0.296555	-0.0584307	0.953406	0.998441	22.7908	22.55
4930578C19Rik	24.5753	1.27781	0.415638	3.07433	0.00210979	0.111162	6.62289	14.3759
4930578E11Rik	1.35635	-1.1687	1.0326	-1.1318	0.25772	NA	4.00628	1.76114
4930578I06Rik	0.268338	0	3.46572	0	1	NA	0	0
4930578M01Rik	38.7649	0.287195	0.211927	1.35516	0.175366	0.774658	57.2329	69.0978
4930578N18Rik	0.102939	0	5.20164	0	1	NA	0	0
4930579F01Rik	0.0806592	-0.672795	5.20164	-0.129343	0.897086	NA	0.277002	0
4930579G18Rik	148.533	0.0604007	0.14121	0.427738	0.668842	0.981721	175.752	182.507
4930579G24Rik	66.0007	-0.0665207	0.221539	-0.300267	0.763974	0.989103	41.1241	38.9848
4930579K19Rik	18.355	0.218082	0.390893	0.557906	0.576909	0.972787	14.7104	17.048
4930581F22Rik	117.265	0.0260426	0.170443	0.152793	0.878561	0.9977	75.0718	74.5315
4930583K01Rik	0.959494	2.18016	1.57882	1.38087	0.167318	NA	0.477391	2.60071
4930583P06Rik	0.486638	0.486864	3.26266	0.149223	0.881378	NA	0.680763	0.959121
4930584F24Rik	0.106569	1.58553	5.19447	0.305235	0.760187	NA	0	0.639414
4930590J08Rik	14.9274	-0.0433654	0.376093	-0.115305	0.908203	0.998165	16.863	16.3346
4930590L20Rik	0.14637	-0.672795	5.20164	-0.129343	0.897086	NA	0.381577	0
4930591A17Rik	0.41982	-0.0587772	3.08397	-0.0190589	0.984794	NA	0.935582	0.887754
4930592A05Rik	0.233091	0	4.17808	0	1	NA	0	0
4930592I03Rik	0.0998467	-0.672795	5.20164	-0.129343	0.897086	NA	0.340381	0
4930593A02Rik	4.84283	-0.893517	0.640382	-1.39529	0.162929	NA	6.71014	3.73272
4930593C16Rik	1.49444	1.07785	1.11008	0.970967	0.331565	NA	1.14194	2.78134
4930594C11Rik	3.11016	0.772215	0.832313	0.927794	0.353514	NA	1.89931	3.42739
4930595M18Rik	0.0901284	-1.31553	5.19468	-0.253246	0.800078	NA	0.54077	0
4930596D02Rik	0	NA	NA	NA	NA	NA	0	0
4930596I21Rik	0.487273	-1.11511	1.8077	-0.616869	0.537321	NA	1.25975	0.612194
4930597G03Rik	4.38869	0.76989	1.4898	0.516774	0.605314	NA	0	0.319707
4930598F16Rik	0	NA	NA	NA	NA	NA	0	0
4930599N23Rik	24.0542	0.394739	0.411885	0.95837	0.337876	0.894573	8.54998	10.3221
4931402G19Rik	5.70035	0.251137	0.728843	0.344569	0.730418	NA	3.66889	4.65942
4931403E22Rik	16.1778	-0.107553	0.379585	-0.283342	0.776914	0.989142	13.3032	11.9858
4931403G20Rik	19.1702	0.0935195	0.348909	0.268034	0.788673	0.991605	24.6163	26.24
4931406B18Rik	1.50108	1.19135	1.24749	0.954997	0.339579	NA	1.81673	4.10175
4931406C07Rik	618.786	0.0358907	0.0813817	0.441016	0.659201	0.980408	485.604	497.314
4931406H21Rik	3.03818	-3.51732	1.19498	-2.94342	0.00324612	NA	4.13584	0.27556
4931406P16Rik	1811.83	-0.0067965	0.0800316	-0.0849226	0.932323	0.998165	1136.88	1130.56
4931408C20Rik	5.39965	-1.33587	1.49029	-0.896381	0.37005	NA	0.400778	0
4931408D14Rik	10.3625	-0.216936	0.44395	-0.488648	0.625091	0.976572	13.2887	11.6672
4931409K22Rik	2.96621	-0.155266	1.08124	-0.143601	0.885816	NA	3.96341	3.6522
4931412M21	0.846452	-0.520616	1.97055	-0.264198	0.791627	NA	2.52546	1.72211
4931414P19Rik	197.124	-0.0556424	0.110858	-0.501924	0.615721	0.975208	184.44	179.295
4931417E11Rik	0	NA	NA	NA	NA	NA	0	0
4931419H13Rik	1.58128	-0.494729	1.06093	-0.466317	0.640988	NA	3.10165	2.16141
4931420L22Rik	0.309219	0.378185	3.87185	0.0976754	0.92219	NA	0.721959	0.892873
4931423N10Rik	2.73464	0.619322	0.809108	0.765438	0.444011	NA	2.4591	3.78347
4931428F04Rik	441.301	-0.179377	0.105372	-1.70232	0.0886945	0.654761	559.983	494.553
4931428L18Rik	0.301696	1.59253	3.94448	0.403735	0.686408	NA	0	0.673269
4931429I11Rik	75.6964	-0.16387	0.34785	-0.471094	0.637574	0.97824	13.71	13.2061
4931429L15Rik	6.9263	-0.0900972	0.497784	-0.180997	0.85637	NA	9.18825	8.69492
4931429P17Rik	0.455552	0.772685	2.71147	0.284969	0.775668	NA	0.581966	0.959121
4931430N09Rik	0.40894	-0.71622	2.45249	-0.292038	0.770257	NA	0.554004	0.319707
4931431B13Rik	0	NA	NA	NA	NA	NA	0	0
4931431C16Rik	8.90189	-0.281977	0.55201	-0.51082	0.609477	0.973963	8.14362	6.84144
4931431F19Rik	0.0441374	0	5.20164	0	1	NA	0	0
4931440F15Rik	61.3401	-0.203694	0.21855	-0.932021	0.351326	0.902317	79.7531	69.4865
4931440J10Rik	4.31758	0.664542	0.744144	0.893029	0.371842	NA	5.34115	8.16329
4931440L10Rik	1.16905	0.61361	1.27767	0.480256	0.631045	NA	1.75932	2.85678
4931440P22Rik	26.7231	-0.500391	0.293497	-1.70493	0.0882079	0.654403	32.6289	23.713
4932411E22Rik	43.1849	-0.100892	0.468638	-0.215288	0.829543	0.996993	14.637	14.0055
4932411N23Rik	0.0532845	0.76988	5.20164	0.148007	0.882337	NA	0	0.319707
4932412D23Rik	0.973176	0.0916192	1.62059	0.0565346	0.954916	NA	0.477391	0.595267
4932413F04Rik	0.481092	2.41359	2.54743	0.947462	0.343403	NA	0.277002	1.89358
4932414J04Rik	0.034033	0	5.20164	0	1	NA	0	0
4932414N04Rik	1.21394	-0.00942707	1.73943	-0.00541963	0.995676	NA	0.680763	0.597826
4932415M13Rik	0.274378	1.72063	4.83775	0.355667	0.72209	NA	0.381577	1.16331
4932416H05Rik	169.997	0.188166	0.124451	1.51198	0.13054	0.72575	195.796	223.169
4932416K20Rik	0	NA	NA	NA	NA	NA	0	0
4932418E24Rik	31.6805	-0.736741	0.484197	-1.52157	0.128116	0.72382	11.2331	6.79474
4932429P05Rik	0	NA	NA	NA	NA	NA	0	0
4932435O22Rik	4.7508	-0.0711534	0.737909	-0.0964258	0.923182	NA	2.87609	2.6956
4932438A13Rik	3608.37	0.0575937	0.094897	0.606907	0.543912	0.963972	3636.86	3786.03
4932438H23Rik	52.1991	0.332957	0.244494	1.36182	0.173254	0.771981	32.8511	41.784
4932441J04Rik	18.1152	0.284996	0.361862	0.787582	0.430941	0.933669	13.4905	16.185
4932443I19Rik	10.0931	-0.100598	0.53991	-0.186324	0.852191	0.997308	10.9593	10.3441
4932702P03Rik	1.61737	-0.053525	1.1679	-0.04583	0.963446	NA	2.54894	2.5006
4933400A11Rik	3.32586	0.635535	1.38579	0.458608	0.646516	NA	0.65858	0.914973
4933400B14Rik	0.408196	2.15623	4.61606	0.467114	0.640418	NA	0	0.959121
4933400C23Rik	0.594427	1.76996	1.62313	1.09046	0.275509	NA	0.277002	1.21002
4933400F21Rik	0.856608	-2.11144	1.59455	-1.32416	0.185451	NA	1.52352	0.336635
4933400L20Rik	0	NA	NA	NA	NA	NA	0	0
4933401B06Rik	0.162807	0.769153	5.19758	0.147983	0.882356	NA	0.381577	0.595267
4933401D09Rik	0.174511	0	5.20164	0	1	NA	0	0
4933401H06Rik	0.586736	1.31788	2.64112	0.498986	0.617789	NA	0.617384	1.55439
4933402C06Rik	0.291185	-2.3576	3.21835	-0.732548	0.463834	NA	1.13597	0
4933402D24Rik	20.2717	-0.336553	0.332616	-1.01184	0.311616	0.885442	27.6512	21.7047
4933402E13Rik	0.208059	0	3.50636	0	1	NA	0	0
4933402J07Rik	5.56345	0.0485431	1.51023	0.0321428	0.974358	NA	0.340381	0.278119
4933402J10Rik	0	NA	NA	NA	NA	NA	0	0
4933402J15Rik	0.415854	-0.806527	3.16635	-0.254718	0.798941	NA	1.10801	0.656341
4933402N03Rik	0.0400807	0	5.20164	0	1	NA	0	0
4933402N22Rik	0.112836	0.0485425	5.20164	0.00933216	0.992554	NA	0.340381	0.336635
4933402P03Rik	1.21414	0.471494	1.21184	0.389072	0.697223	NA	1.90509	2.63964
4933403O08Rik	0.476137	-1.33438	2.00979	-0.663942	0.506727	NA	0.477391	0
4933404G15Rik	0.0801614	0	5.20164	0	1	NA	0	0
4933404K08Rik	0.202928	0.76988	5.20164	0.148007	0.882337	NA	0	0.319707
4933404O12Rik	521.356	0.0207572	0.077651	0.267314	0.789227	0.991605	613.978	623.42
4933405D12Rik	1.69279	-1.16913	1.52428	-0.767007	0.443077	NA	0.782355	0.27556
4933405E24Rik	0.0494904	0	5.20164	0	1	NA	0	0
4933405L10Rik	7.11664	-0.632681	0.563971	-1.12183	0.261933	NA	10.4965	6.50363
4933405O20Rik	0.068066	0	5.20164	0	1	NA	0	0
4933406C10Rik	37.8206	-0.349016	0.225844	-1.54539	0.122253	0.71699	50.8605	39.4585
4933406D12Rik	0.0431164	0	5.20164	0	1	NA	0	0
4933406F09Rik	0.0513882	0	5.20164	0	1	NA	0	0
4933406G16Rik	0.138809	0.76988	5.20164	0.148007	0.882337	NA	0	0.319707
4933406I18Rik	24.5753	0.114094	0.257611	0.442893	0.657843	0.980408	35.0213	37.8236
4933406J08Rik	0.0628227	0.76988	5.20164	0.148007	0.882337	NA	0	0.27556
4933406J10Rik	0.646301	1.02355	1.99124	0.514025	0.607235	NA	1.15815	2.33948
4933406K04Rik	0.227136	0.76988	5.16524	0.14905	0.881514	NA	0	0.336635
4933406M09Rik	0.27561	-0.672801	3.35858	-0.200323	0.841228	NA	0.200389	0
4933407E24Rik	1.83186	0.581115	0.9282	0.626067	0.531271	NA	2.57709	3.91734
4933407G14Rik	1.11406	0.870912	1.76783	0.492646	0.622263	NA	1.82549	3.2037
4933407I05Rik	11.3669	0.697057	0.970933	0.717925	0.472804	0.945305	0.941549	1.90278
4933407K13Rik	201.751	-0.144129	0.187996	-0.766659	0.443284	0.936924	183.182	165.648
4933407L21Rik	20.6318	-0.803689	0.402999	-1.99427	0.0461224	0.53434	24.6577	14.1564
4933408B17Rik	20.9908	0.0887868	0.45656	0.194469	0.845809	0.996993	18.6078	19.7529
4933408J17Rik	1.72829	1.18542	1.1952	0.991817	0.321287	NA	1.05936	2.58122
4933408N05Rik	1.45053	-0.634875	1.51975	-0.41775	0.67613	NA	1.10354	0.595267
4933409G03Rik	0.506514	-0.0672498	2.75321	-0.024426	0.980513	NA	0.763155	0.673269
4933409K07Rik	132.948	-0.234948	0.172088	-1.36528	0.172166	0.771673	159.887	135.988
4933411E08Rik	0.132232	1.49642	5.19739	0.287918	0.77341	NA	0	0.597826
4933411G06Rik	0	NA	NA	NA	NA	NA	0	0
4933411G11Rik	0.382284	-0.286336	2.57993	-0.110986	0.911627	NA	1.19935	0.992976
4933411K16Rik	4.94724	-0.144505	0.599818	-0.240914	0.809622	NA	9.04247	8.41684
4933411K20Rik	942.921	0.0681362	0.0615914	1.10626	0.268613	0.856102	1023.28	1072.06
4933412E12Rik	156.891	-0.0697829	0.127475	-0.547422	0.584089	0.973139	149.815	143.543
4933412E24Rik	1.21112	0.76989	1.75306	0.43917	0.660538	NA	0	0.319707
4933412O06Rik	62.4723	0.185901	0.18573	1.00092	0.316863	0.88714	122.479	139.137
4933413G19Rik	13.0523	-0.431341	0.338428	-1.27454	0.202471	0.802583	24.5459	18.5715
4933413J09Rik	9.40514	0.821564	0.6715	1.22348	0.22115	0.820395	5.32494	9.31123
4933413L06Rik	1.22033	0.691575	1.30662	0.529287	0.596606	NA	1.58093	2.44982
4933415F23Rik	0.177968	0	5.20164	0	1	NA	0	0
4933416C03Rik	0.186152	0.76988	5.20164	0.148007	0.882337	NA	0	0.336635
4933416E03Rik	0.035229	0	5.20164	0	1	NA	0	0
4933416I08Rik	0.16438	0	5.20164	0	1	NA	0	0
4933416M06Rik	0.798171	2.87644	1.84518	1.5589	0.119021	NA	0	1.60517
4933416M07Rik	1.15445	-0.708041	1.29863	-0.545221	0.585601	NA	2.09374	1.32961
4933417A18Rik	0.253681	0	3.39627	0	1	NA	0	0
4933417D19Rik	34.1442	-0.0626927	0.240319	-0.260873	0.794191	0.99234	50.7034	48.8413
4933417E11Rik	1.17816	2.02455	1.66698	1.2145	0.224557	NA	0	0.831798
4933417G07Rik	0.259416	0.768925	3.36969	0.228189	0.8195	NA	0.277002	0.612194
4933417O13Rik	2.4943	0.779663	1.17151	0.665522	0.505717	NA	0.801556	1.70518
4933421I07Rik	0	NA	NA	NA	NA	NA	0	0
4933421O10Rik	281.043	-0.0204419	0.0824549	-0.247916	0.8042	0.994504	276.28	272.818
4933422A05Rik	1.47061	0.787106	1.2382	0.635688	0.52498	NA	0.894386	1.48558
4933422H20Rik	2.79459	-0.656003	0.85078	-0.771061	0.440671	NA	3.20771	2.14192
4933424G05Rik	1.53925	-0.611302	1.19257	-0.512591	0.608237	NA	1.98469	1.19053
4933424G06Rik	16.6601	0.359795	0.412903	0.871378	0.383548	0.912899	13.9266	17.4534
4933425B07Rik	0.591459	1.48967	2.09929	0.709606	0.477948	NA	0	0.612194
4933425L06Rik	1.12781	-1.03508	1.3434	-0.770494	0.441007	NA	1.77256	0.931901
4933426M11Rik	3018.86	0.170795	0.0674575	2.53189	0.0113449	0.297998	3511.34	3950.1
4933427D06Rik	1.03504	0.55417	1.74533	0.317515	0.750853	NA	1.10354	1.46865
4933427D14Rik	896.035	-0.137681	0.0721026	-1.90951	0.0561959	0.568963	1083.96	986.617
4933427E11Rik	5.89946	-0.176183	0.605655	-0.290896	0.771131	NA	7.22705	6.53872
4933427E13Rik	0.281077	-0.672799	3.97711	-0.169168	0.865665	NA	0.277002	0
4933427G17Rik	21.8626	-0.186706	0.285286	-0.654452	0.512821	0.956284	53.6775	46.5944
4933427I22Rik	1.79522	0.430756	0.960409	0.448514	0.653783	NA	2.88784	4.02521
4933428C19Rik	1.01765	1.82931	1.95583	0.935312	0.349627	NA	0.200389	1.27883
4933428G20Rik	62.1535	0.0329803	0.21489	0.153475	0.878023	0.9977	88.8686	90.828
4933429K18Rik	0.139163	1.58553	5.19447	0.305235	0.760187	NA	0	0.639414
4933429O19Rik	28.7059	-0.630221	1.08461	-0.581059	0.561201	0.969703	1.14194	0.870826
4933430H16Rik	0.155319	1.44979	5.1989	0.278865	0.780348	NA	0	0.551119
4933430I17Rik	10.1337	-0.330739	0.480966	-0.687657	0.491669	0.949634	8.45007	6.53095
4933430M04Rik	0.353132	1.65879	3.17113	0.523091	0.600911	NA	0.200389	1.1048
4933430N04Rik	0.406012	2.02201	2.5916	0.780218	0.435263	NA	0.340381	1.42451
4933431E20Rik	1689.91	-0.00397835	0.0797698	-0.0498729	0.960224	0.998574	2503.89	2494.92
4933431G14Rik	6.79167	-0.281938	0.590185	-0.477711	0.632856	NA	6.3252	5.25728
4933432G23Rik	0.114154	0	5.20164	0	1	NA	0	0
4933432I03Rik	7.012	-0.420824	0.602012	-0.69903	0.484533	NA	16.3521	12.1171
4933432I09Rik	55.5553	-0.113379	0.232192	-0.488299	0.625338	0.976729	88.1107	80.5479
4933432K03Rik	0.969496	-1.96908	1.42332	-1.38344	0.166531	NA	1.43516	0.278119
4933433C11Rik	2.30576	-0.482479	0.98325	-0.490699	0.62364	NA	3.21946	2.44214
4933433F19Rik	0.0459266	0.76988	5.20164	0.148007	0.882337	NA	0	0.27556
4933433G08Rik	0	NA	NA	NA	NA	NA	0	0
4933433G15Rik	6.19839	-0.423521	0.809109	-0.523441	0.600667	NA	2.79948	2.08597
4933433G19Rik	10.5456	0.71554	0.384392	1.86149	0.0626756	0.589505	11.3157	18.4638
4933433H22Rik	1.3472	1.53739	2.12397	0.723828	0.469172	NA	0	0.673269
4933434E20Rik	1447.92	0.0506103	0.0537043	0.942388	0.345994	0.898399	1285.91	1333.05
4933434I20Rik	0.391759	0.048543	2.50061	0.0194125	0.984512	NA	0.340381	0.278119
4933436E23Rik	0.171454	1.49049	5.19758	0.286766	0.774291	NA	0	0.595267
4933436H12Rik	0.504758	1.38775	2.01249	0.689569	0.490465	NA	0.477391	1.44655
4933436I01Rik	0	NA	NA	NA	NA	NA	0	0
4933438B17Rik	0.0879876	0	5.20164	0	1	NA	0	0
4933438K21Rik	12.7056	0.719635	0.535934	1.34277	0.179347	0.779182	10.3462	16.6582
4933439C10Rik	286.497	-0.00576145	0.134465	-0.0428471	0.965823	0.998839	231.039	228.452
4933439K11Rik	11.7614	-0.901988	0.567572	-1.5892	0.112014	0.698343	6.69951	3.64547
4933440J02Rik	0.0803037	-0.672795	5.20164	-0.129343	0.897086	NA	0.277002	0
4933440M02Rik	0.348023	0.769887	3.22288	0.238882	0.811197	NA	0	0.336635
5031410I06Rik	6.96979	0.537759	0.561493	0.957731	0.338198	NA	6.30768	9.09932
5031414D18Rik	88.0663	-0.127359	0.233578	-0.545252	0.58558	0.973139	41.0624	37.3065
5031425E22Rik	424.54	-0.188279	0.0762254	-2.47003	0.0135102	0.320195	371.434	326.2
5031425F14Rik	7.09734	1.44433	0.720549	2.00448	0.0450182	NA	2.9527	7.86312
5031426D15Rik	52.0842	0.774665	0.234176	3.30805	0.000939472	0.0615951	37.0166	64.5451
5031434C07Rik	1.23658	-0.0629351	1.28851	-0.0488432	0.961044	NA	2.3795	2.18863
5031434O11Rik	60.8796	-0.110039	0.194139	-0.566805	0.570847	0.970821	89.6493	83.2101
5031439G07Rik	3906.24	-0.101561	0.0688635	-1.47481	0.140264	0.740398	4034.58	3758.94
5033403H07Rik	0.35263	2.4773	3.81405	0.649518	0.516004	NA	0	1.19309
5033404E19Rik	7.18214	0.349941	0.507367	0.689718	0.490371	NA	9.11182	11.4346
5033406O09Rik	1.68194	0.0485431	1.55813	0.0311548	0.975146	NA	0.277002	0.278119
5133400J02Rik	0.87675	1.82362	1.39891	1.3036	0.192369	NA	0.881152	3.07638
5330411J11Rik	0.673745	0	1.91485	0	1	NA	0	0
5330413P13Rik	73.8474	-0.0914858	0.233206	-0.392295	0.69484	0.983672	43.7453	40.765
5330417C22Rik	639.25	-0.0314428	0.496816	-0.0632886	NA	NA	886.056	866.966
5330426P16Rik	61.1584	-0.191993	0.237203	-0.809403	0.418283	0.928661	77.5831	68.8107
5330434G04Rik	90.3529	0.124467	0.248627	0.500618	0.61664	0.975208	120.097	131.517
5330439B14Rik	0.124379	0.76988	5.20164	0.148007	0.882337	NA	0	0.336635
5430401F13Rik	0.730443	-0.132388	1.7846	-0.0741833	0.940865	NA	1.39974	1.31268
5430402E10Rik	0.532822	0	3.45725	0	1	NA	0	0
5430402O13Rik	21.9804	-0.0349059	0.367622	-0.0949505	0.924354	0.998165	21.4826	20.6183
5430403N17Rik	2.76425	-1.16222	1.09065	-1.06562	0.286596	NA	2.13493	0.931901
5430405H02Rik	61.3561	0.178265	0.184416	0.966646	0.333721	0.892479	62.4212	71.3977
5430416N02Rik	142.687	0.027241	0.125371	0.217282	0.827988	0.996789	155.575	157.266
5430416O09Rik	61.1242	-0.239522	0.256412	-0.934129	0.350237	0.902004	39.1399	32.9111
5430417L22Rik	1449.19	-0.00968179	0.075491	-0.128251	0.89795	0.998165	2004.36	1990.11
5430419D17Rik	38.7058	2.48529	1.28574	1.93297	0.0532405	0.556941	0	1.19309
5430421F17Rik	7.25763	0.493511	0.66602	0.740986	0.458702	0.941177	4.44677	6.0086
5430421N21Rik	3.15657	0.76989	1.53514	0.501512	0.616011	NA	0	0.336635
5430425K12Rik	1.82191	0.76989	1.63618	0.47054	0.63797	NA	0	0.27556
5430427M07Rik	0.119702	0.0485425	5.20164	0.00933216	0.992554	NA	0.381577	0.336635
5430427O19Rik	32.5761	-0.325857	0.510649	-0.638124	0.523393	0.959867	6.60966	4.83496
5430428K19Rik	0.035229	0	5.20164	0	1	NA	0	0
5430434I15Rik	0.142433	0.76988	5.20164	0.148007	0.882337	NA	0	0.278119
5430435G22Rik	393.602	-0.356228	0.239487	-1.48746	0.136893	0.735927	40.4342	30.6128
5430437J10Rik	4.93489	1.78433	1.3723	1.30025	0.193514	NA	0.200389	1.2711
5430440P10Rik	0.671546	0.238015	1.83548	0.129675	0.896824	NA	0.982745	1.20746
5530400C23Rik	0	NA	NA	NA	NA	NA	0	0
5530401A14Rik	0.858559	1.52447	1.89752	0.803402	0.421743	NA	0	0.673269
5530601H04Rik	329.535	-0.101951	0.0974171	-1.04654	0.295312	0.879442	327.876	305.43
5730403I07Rik	4.06716	-0.649436	0.892316	-0.727809	0.46673	NA	3.60103	2.20556
5730405O15Rik	36.6938	-0.392494	0.237511	-1.65253	0.0984262	0.675846	39.4964	31.051
5730408K05Rik	20.4104	0.129099	0.298889	0.431929	0.665793	0.981721	18.7312	20.3441
5730409E04Rik	2285.17	0.0662642	0.0558235	1.18703	0.235216	0.8304	2811.23	2938.69
5730412P04Rik	1.87085	1.00101	0.939371	1.06562	0.286596	NA	2.48128	4.97144
5730416F02Rik	0.380669	0.769887	3.14732	0.244616	0.806754	NA	0	0.319707
5730420D15Rik	3.61058	-0.468371	0.790182	-0.592738	0.553357	NA	3.85287	2.73719
5730422E09Rik	9.14509	1.36373	0.574423	2.37409	0.0175923	0.359729	3.36224	8.03597
5730435O14Rik	1.90936	-0.371946	1.04548	-0.355764	0.722017	NA	2.2013	1.84943
5730455P16Rik	1860.55	0.101282	0.0470759	2.15145	0.0314405	0.461657	2397.12	2569.83
5730457N03Rik	0.601078	0.103118	1.8065	0.0570817	0.95448	NA	1.08154	1.16587
5730460C07Rik	0.488583	-0.672802	2.61193	-0.257588	0.796725	NA	0.381577	0
5730480H06Rik	30.9851	-0.0844875	0.34364	-0.24586	0.80579	0.994504	31.0515	28.7314
5730488B01Rik	2.1403	1.02073	1.05987	0.963077	0.335509	NA	1.61634	3.09331
5730507C01Rik	23.648	0.63286	0.32154	1.96822	0.0490432	0.543473	16.6054	25.6927
5730508B09Rik	144.422	-0.128448	0.197098	-0.651698	0.514596	0.957016	54.4856	49.472
5730522E02Rik	40.2449	0.288866	0.231109	1.24991	0.211332	0.80994	52.632	65.3452
5730559C18Rik	87.8741	-0.403421	0.164017	-2.45964	0.0139078	0.323185	129.534	97.5718
5830403L16Rik	32.0192	-0.118078	0.307157	-0.384423	0.700665	0.98447	30.6399	28.8823
5830411N06Rik	7.97687	0.758312	0.548075	1.38359	0.166484	0.770301	6.53752	10.7198
5830415F09Rik	54.445	0.252305	0.221586	1.13863	0.254857	0.846015	38.1419	45.5818
5830416I19Rik	0.943935	-0.542487	1.49065	-0.363926	0.715913	NA	1.89335	1.31268
5830416P10Rik	38.9335	-0.106447	0.21062	-0.505398	0.613279	0.974851	70.5383	65.8049
5830417I10Rik	3043.33	0.00409699	0.0955678	0.0428699	0.965805	0.998839	3426.53	3436.42
5830418K08Rik	611.827	0.011403	0.0809459	0.140872	0.887971	0.997828	649.818	653.255
5830418P13Rik	12.5638	-0.381406	0.62422	-0.611013	0.541191	0.963358	4.70159	3.43512
5830428M24Rik	6.1324	0.770867	1.46745	0.52531	0.599367	NA	0.381577	0.639414
5830432E09Rik	13.325	-0.969643	0.577634	-1.67865	0.0932212	0.663825	7.6144	3.49762
5830444B04Rik	16.8354	0.766344	0.487389	1.57234	0.115871	0.703879	7.36704	12.3341
5830454E08Rik	24.0922	-0.176784	0.294994	-0.599278	0.548988	0.96627	29.4111	26.3383
5830473C10Rik	2.57787	0.616197	1.15531	0.53336	0.593784	NA	1.7267	2.34972
5930403L14Rik	1227.05	0.0145769	0.12081	0.120659	0.903961	0.998165	992.943	1001.6
5930412G12Rik	72.1155	0.112817	0.209486	0.538543	0.590202	0.973139	65.1905	69.5576
5930430L01Rik	252.817	-0.00896382	0.132068	-0.0678727	0.945887	0.998165	190.514	188.805
5930438M14Rik	2.38096	1.30241	1.17709	1.10646	0.268527	NA	0.858969	2.08341
6030407O03Rik	7.05528	0.807729	0.587126	1.37573	0.168904	NA	5.89516	10.6459
6030408B16Rik	4.9878	0.306076	0.542501	0.564194	0.572622	NA	7.02535	8.81594
6030419C18Rik	4012.81	-0.0555247	0.314741	-0.176414	0.859969	0.997308	6545.58	6298.34
6030440G07Rik	0.685436	0.746895	1.53111	0.487813	0.625682	NA	1.09477	1.90795
6030443J06Rik	18.5182	0.329434	0.343296	0.959621	0.337246	0.894091	18.161	22.1
6030458C11Rik	1893.95	-0.0350918	0.0616469	-0.569239	0.569194	0.970661	2392.59	2334.52
6030466F02Rik	2.11499	-1.70022	1.34949	-1.2599	0.207705	NA	1.94629	0.556239
6030468B19Rik	1.68824	1.74822	1.48362	1.17835	0.238659	NA	0.381577	1.16587
6030469F06Rik	0.128252	-0.672795	5.20164	-0.129343	0.897086	NA	0.277002	0
6030498E09Rik	0.994793	-1.13103	1.29202	-0.875397	0.381358	NA	2.76704	1.25417
6230400D17Rik	49.6625	-0.151758	0.213598	-0.710483	0.477405	0.947762	56.104	49.6214
6330403A02Rik	10203.5	0.0353827	0.294296	0.120228	0.904302	0.998165	22544.6	23104.4
6330403K07Rik	2504.03	-0.0593928	0.606993	-0.0978476	NA	NA	3534.83	3392.28
6330407A03Rik	3.21078	0	1.6169	0	1	NA	0	0
6330408A02Rik	390.06	-0.0443419	0.0910179	-0.487177	0.626133	0.976996	405.146	391.938
6330409D20Rik	25.403	-0.112731	0.311231	-0.362211	0.717194	0.986657	25.2244	23.0123
6330410L21Rik	4.06217	0.187022	0.755327	0.247604	0.804441	NA	7.35977	8.3947
6330415B21Rik	5.08777	1.0075	0.604514	1.66663	0.0955885	NA	5.10684	10.3144
6330416G13Rik	456.693	0.098082	0.10503	0.933846	0.350383	0.902004	269.007	286.829
6330418K02Rik	20.0305	0.704478	0.403115	1.74759	0.0805357	0.637877	14.4056	23.2389
6330419J24Rik	460.151	0.122138	0.107547	1.13567	0.256095	0.846652	613.767	668.108
6330549D23Rik	26.1271	0.164554	0.279543	0.588656	0.556092	0.968968	22.7601	25.7743
6430411K18Rik	0	NA	NA	NA	NA	NA	0	0
6430503K07Rik	4.29745	-1.42869	0.745863	-1.91549	0.0554301	NA	8.14231	3.17904
6430531B16Rik	24.5389	0.583148	0.407445	1.43123	0.152364	0.751675	13.6615	20.8377
6430548M08Rik	7280.73	-0.0842164	0.138147	-0.609613	0.542118	0.963637	7734.93	7296.55
6430550D23Rik	30.5441	0.387005	0.281856	1.37306	0.169733	0.771673	31.511	41.6425
6430562O15Rik	4.28034	0.157372	0.735126	0.214074	0.830489	NA	4.1446	4.48135
6430571L13Rik	167.906	-0.086599	0.193015	-0.448664	0.653674	0.98	85.5489	79.5346
6430573F11Rik	204.689	-0.02814	0.142414	-0.197593	0.843364	0.996993	176.237	174.173
6430584L05Rik	148.114	-0.450508	0.150716	-2.98912	0.00279785	0.135164	166.319	120.367
6430706D22Rik	0	NA	NA	NA	NA	NA	0	0
6430710C18Rik	1.62224	0.0641736	1.0925	0.05874	0.953159	NA	2.03931	2.1147
6530402F18Rik	607.541	-0.0217284	0.105284	-0.206379	0.836495	0.996993	837.532	823.505
6530411M01Rik	12.2429	-0.402808	0.443236	-0.908789	0.363461	0.905748	21.1273	15.9447
6720416L17Rik	2.04446	-0.492517	0.913121	-0.539378	0.589626	NA	3.49925	2.50322
6720468P15Rik	3.20053	0.537313	1.03434	0.519476	0.603429	NA	1.51177	2.14192
6720483E21Rik	10.7894	-0.20327	0.436237	-0.465962	0.641242	0.978628	14.2037	12.5902
6720489N17Rik	94.324	-0.178942	0.189695	-0.943318	0.345518	0.898399	105.101	92.7084
6820408C15Rik	59.0516	-0.40432	0.214564	-1.88438	0.059513	0.581067	57.8715	44.2946
6820431F20Rik	3907.37	-0.113655	0.0644554	-1.76332	0.0778468	0.629865	4281.81	3956.89
7420426K07Rik	0	NA	NA	NA	NA	NA	0	0
7420461P10Rik	0.594281	-0.468015	2.4465	-0.1913	0.848291	NA	0.801556	0.639414
7420700N18Rik	0.123046	0	5.20164	0	1	NA	0	0
7420701I03Rik	0	NA	NA	NA	NA	NA	0	0
7530416G11Rik	0.845238	1.08231	2.24208	0.482724	0.629292	NA	1.04016	2.11214
7630403G23Rik	0.110455	0	5.20164	0	1	NA	0	0
8030411F24Rik	0.51147	0.600796	2.62469	0.228902	0.818945	NA	0.74116	1.14639
8030423F21Rik	4.99184	-0.398099	0.981059	-0.405786	0.6849	NA	2.39292	1.70518
8030423J24Rik	1.18968	0.669266	1.51331	0.442253	0.658306	NA	1.04016	1.49995
8030442B05Rik	1.23518	0.0461299	1.27936	0.0360569	0.971237	NA	1.55297	1.5908
8030443G20Rik	0.201885	0.0485425	5.20164	0.00933216	0.992554	NA	0.200389	0.319707
8030462N17Rik	772.64	0.0178722	0.0919859	0.194293	0.845946	0.996993	758.67	766.719
8430408G22Rik	177.151	1.55453	0.339209	4.5828	4.58785e-06	0.000664917	42.9054	126.909
8430419L09Rik	5128.82	-0.0207956	0.151986	-0.136826	0.891169	0.998162	6773.7	6676.95
8430422H06Rik	0.355596	0.430967	3.17941	0.135549	0.892177	NA	0.721959	0.914973
8430423G03Rik	3.21833	-0.500527	1.36595	-0.366432	0.714043	NA	0.881152	0.597826
8430426J06Rik	7.74582	-0.0539492	0.432478	-0.124744	0.900726	0.998165	13.7498	13.1074
8430427H17Rik	1584.82	-0.0407583	0.0517718	-0.787269	0.431125	0.933669	2110.55	2050.27
8430429K09Rik	129.434	0.0908128	0.148225	0.612668	0.540096	0.963066	145.847	154.254
8430431K14Rik	3.12481	-0.422862	0.734559	-0.575668	0.564839	NA	4.15205	3.04253
8430436N08Rik	0.850548	-0.672802	2.61851	-0.256941	0.797224	NA	0.277002	0
8430437L04Rik	0	NA	NA	NA	NA	NA	0	0
9030025P20Rik	1001.48	0.188493	0.105222	1.79138	0.0732322	0.618973	894.894	1019.78
9030204H09Rik	0.503414	1.27378	2.18126	0.583967	0.559242	NA	0.381577	0.831798
9030404E10Rik	1.02805	2.09165	1.52327	1.37313	0.169711	NA	0.340381	1.51024
9030612E09Rik	50.3151	0.0673893	0.235482	0.286176	0.774743	0.989142	35.0729	36.4756
9030617O03Rik	250.283	0.115103	0.13951	0.825049	0.409344	0.923189	145.245	159.851
9030619P08Rik	0.821516	-0.557664	1.98234	-0.281316	0.778468	NA	0.963544	0.656341
9030624G23Rik	29.6154	-0.711208	0.400897	-1.77404	0.0760561	0.625175	19.5227	11.6347
9030624J02Rik	1821.89	-0.00872983	0.0488349	-0.178762	0.858125	0.997308	1762.98	1755.56
9030625G05Rik	0.136525	1.49049	5.19758	0.286766	0.774291	NA	0	0.612194
9130008F23Rik	6.0893	0.275412	0.790111	0.348574	0.727409	NA	2.25293	2.88656
9130011E15Rik	654.325	-0.0324477	0.0624229	-0.519805	0.603199	0.973662	687.832	673.655
9130015A21Rik	0.168471	0.76988	5.20164	0.148007	0.882337	NA	0	0.278119
9130015L21Rik	0	NA	NA	NA	NA	NA	0	0
9130019O22Rik	167.609	-0.0278745	0.122007	-0.228466	0.819284	0.99513	153.664	150.3
9130019P16Rik	554.613	-0.0703004	0.136671	-0.514376	0.606989	0.973963	1378.93	1314.45
9130023H24Rik	125.26	-0.098002	0.167584	-0.584794	0.558686	0.969165	74.1232	70.1529
9130024F11Rik	457.384	0.0487203	0.163271	0.298402	0.765396	0.989103	210.485	218.621
9130204L05Rik	0	NA	NA	NA	NA	NA	0	0
9130209A04Rik	0.0293292	0	5.20164	0	1	NA	0	0
9130221F21Rik	0.660784	1.47506	2.38704	0.617944	0.536612	NA	0.340381	1.0099
9130221H12Rik	112.928	0.0333657	0.152113	0.219348	0.826379	0.996465	112.124	113.162
9130227L01Rik	6.49452	1.48301	1.50409	0.985983	0.324141	NA	0	0.551119
9130230L23Rik	0.534976	0.768436	2.23337	0.344071	0.730793	NA	0.277002	0.612194
9130401M01Rik	858.02	-0.0445241	0.0674805	-0.659806	0.509378	0.955164	960.706	933.751
9130409I23Rik	1.18101	1.31199	1.2652	1.03698	0.299744	NA	1.27596	2.99838
9230009I02Rik	8.16346	0.419307	0.43234	0.969855	0.332119	0.892004	20.3696	27.1401
9230102K24Rik	2.49412	0.721242	0.909573	0.792946	0.42781	NA	2.53869	3.98618
9230102O04Rik	0.990865	1.9087	1.98111	0.963451	0.335321	NA	0.957765	3.52597
9230104L09Rik	0.701958	1.68633	1.48943	1.1322	0.257551	NA	0.477391	1.82221
9230105E05Rik	0	NA	NA	NA	NA	NA	0	0
9230110C19Rik	273.38	0.0413508	0.102818	0.402174	0.687556	0.983672	311.784	322.933
9230110F15Rik	0	NA	NA	NA	NA	NA	0	0
9230112D13Rik	0.169962	0.0485425	5.20164	0.00933216	0.992554	NA	0.381577	0.278119
9230112J17Rik	6.10365	-0.635758	0.767734	-0.828097	0.407615	NA	3.77626	2.33431
9230114K14Rik	55.0895	-0.117171	0.228309	-0.513214	0.607802	0.973963	54.3382	49.9025
9230116L04Rik	2.18246	0.144341	0.853513	0.169114	0.865707	NA	2.89529	3.34938
9230116N13Rik	11.8313	0.127085	0.596603	0.213014	0.831316	0.996993	5.46045	5.81343
9330020H09Rik	63.7388	-0.159595	0.180363	-0.884854	0.376235	0.909046	67.6723	60.6369
9330102E08Rik	751.533	0.0510472	0.080382	0.635057	0.525391	0.959893	974.374	1010.68
9330111N05Rik	1.17738	-1.2225	1.2935	-0.94511	0.344603	NA	2.26747	0.931901
9330117O12Rik	37.572	-0.516377	0.258023	-2.00128	0.0453618	0.532087	66.1203	46.2095
9330133O14Rik	138.49	0.303947	0.155564	1.95383	0.0507207	0.547163	131.887	161.823
9330151L19Rik	365.052	0.0883804	0.0887861	0.99543	0.319527	0.88714	426.42	451.31
9330158H04Rik	10.6236	-0.640188	0.703525	-0.909972	0.362838	0.905516	7.24047	4.65424
9330159F19Rik	2233.24	0.0768274	0.132492	0.579866	0.562005	0.969796	3334.12	3516.16
9330159M07Rik	62.3495	-0.0426747	0.244702	-0.174394	0.861555	0.997308	45.1098	43.1869
9330162012Rik	56.3812	0.23039	0.205507	1.12108	0.262254	0.849003	64.1183	74.7438
9330162B11Rik	0.428507	-0.381727	2.38733	-0.159897	0.872962	NA	0.754394	0.612194
9330175E14Rik	17.3428	2.75902	1.1685	2.36116	0.0182177	0.362412	0.340381	2.31738
9330175M20Rik	5.58044	-0.219768	0.607339	-0.361854	0.717461	NA	7.33609	6.49964
9330178D15Rik	0.871342	0.0266806	1.7155	0.0155527	0.987591	NA	1.19935	1.19565
9330179D12Rik	49.6539	0.0710277	0.222932	0.318607	0.750025	0.988428	39.0102	40.2723
9330182L06Rik	745.666	0.0632243	0.0806665	0.783774	0.433173	0.934048	665.215	695.468
9330182O14Rik	0.193078	1.61306	5.19318	0.310611	0.756096	NA	0	0.673269
9330188P03Rik	30.4531	-0.422744	0.252561	-1.67383	0.0941644	0.666574	41.1565	30.3406
9430007A20Rik	0.264335	0	4.99343	0	1	NA	0	0
9430008C03Rik	244.314	-0.070199	0.123038	-0.570546	0.568307	0.970661	273.467	258.806
9430014N10Rik	0.0532845	0.76988	5.20164	0.148007	0.882337	NA	0	0.319707
9430015G10Rik	707.765	-0.135124	0.091408	-1.47825	0.13934	0.73994	793.135	723.387
9430016H08Rik	388.11	-0.0040818	0.0819583	-0.0498034	0.960279	0.998574	374.739	374.663
9430018G01Rik	1.78412	0.626728	1.45571	0.430531	0.66681	NA	0.65858	0.917533
9430019J16Rik	0	NA	NA	NA	NA	NA	0	0
9430020K01Rik	3962.23	-0.01911	0.0977273	-0.195544	0.844967	0.996993	2503.93	2472.15
9430021M05Rik	90.1452	-0.0201348	0.187924	-0.107144	0.914675	0.998165	68.9507	66.7622
9430037G07Rik	59.0541	-0.378958	0.231708	-1.6355	0.101945	0.678178	53.6781	41.4472
9430038I01Rik	87.4502	-0.138339	0.214822	-0.643971	0.519594	0.958505	55.2147	50.0968
9430041J12Rik	81.3651	-0.0907342	0.211453	-0.4291	0.667851	0.981721	94.6413	88.9212
9430060I03Rik	8.80234	-0.468373	0.520658	-0.899579	0.368344	0.906226	13.2176	9.36046
9430069I07Rik	0.828925	0.594401	1.57934	0.376359	0.70665	NA	0.65858	0.890314
9430076C15Rik	2.49625	2.84141	1.31141	2.16669	0.0302586	NA	0.477391	4.1238
9430083A17Rik	71.9767	0.0661567	0.207632	0.318624	0.750011	0.988428	82.1756	86.509
9430091E24Rik	122.222	0.142217	0.182842	0.777816	0.436677	0.934972	124.455	136.089
9530002B09Rik	0	NA	NA	NA	NA	NA	0	0
9530003J23Rik	0.193608	1.59101	5.19421	0.306304	0.759373	NA	0	0.656341
9530026F06Rik	0.137015	0.76988	5.20164	0.148007	0.882337	NA	0	0.278119
9530026P05Rik	29.3465	0.491427	0.346771	1.41715	0.156438	0.756416	19.4994	27.6971
9530027J09Rik	9.36857	-0.302295	0.46401	-0.651483	0.514735	0.957016	9.73778	7.8672
9530036O11Rik	9.42191	-0.0895517	0.400648	-0.223517	0.823133	0.996105	20.0486	18.8169
9530051G07Rik	21.8512	0.371153	0.335714	1.10556	0.268916	0.856179	20.364	26.0991
9530052E02Rik	8.82774	-0.29829	0.394701	-0.755736	0.449807	0.937849	14.7945	11.9873
9530053A07Rik	10.1154	-1.40854	0.667812	-2.10919	0.0349283	0.481675	8.11864	3.07638
9530059O14Rik	4.76773	0.189902	0.69746	0.272277	0.785409	NA	6.67453	7.88413
9530068E07Rik	3721.47	0.0349679	0.0434917	0.804012	0.42139	0.929037	2526.14	2586.7
9530077C05Rik	193.334	0.0697303	0.131397	0.530685	0.595637	0.973139	212.101	224.325
9530080O11Rik	57.268	0.0891433	0.218377	0.408209	0.68312	0.983672	84.9007	90.5034
9530082P21Rik	2535.52	-0.00123024	0.0513316	-0.0239664	0.980879	0.998947	2705.56	2704.88
9530091C08Rik	17.5898	0.607189	0.433804	1.39969	0.161607	0.762228	7.91676	12.736
9630001P10Rik	26.9898	0.101568	0.425542	0.238679	0.811355	0.994504	41.6016	44.4227
9630013A20Rik	52.6837	0.160827	0.211467	0.760531	0.446937	0.937849	70.7456	78.5179
9630028B13Rik	14.561	-0.0884506	0.400745	-0.220715	0.825314	0.996465	16.716	15.5433
9630028H03Rik	0.601127	0	2.36979	0	1	NA	0	0
9630033F20Rik	1005.85	-0.0846694	0.0691955	-1.22363	0.221093	0.820395	1408.35	1329.69
9830107B12Rik	3.62034	1.41426	1.3333	1.06073	0.288814	NA	0.554004	1.64932
9830132P13Rik	0.483977	-1.06423	2.68157	-0.396869	0.691464	NA	1.27596	0.595267
9830147E19Rik	136.245	0.187404	0.136473	1.37319	0.169692	0.771673	127.56	144.87
9830166K06Rik	52.1432	0.112577	0.171143	0.657796	0.510669	0.95556	99.5679	106.715
9930012K11Rik	65.3162	-0.0598542	0.265441	-0.22549	0.821598	0.995705	29.822	28.2892
9930014A18Rik	66.5028	0.188384	0.157724	1.19439	0.232325	0.828786	101.485	115.621
9930021J03Rik	1679.75	0.0866384	0.0648384	1.33622	0.181478	0.781022	2002.32	2122.12
9930104L06Rik	510.765	-0.0280686	0.0714664	-0.392752	0.694503	0.983672	600.136	587.592
9930111H07Rik	0	NA	NA	NA	NA	NA	0	0
9930111J21Rik1	84.1116	0.809478	0.387094	2.09117	0.036513	0.488871	8.7815	16.3867
9930111J21Rik2	173.09	0.570641	0.32967	1.73094	0.0834618	0.647186	18.7672	27.9857
a	1.57038	0.76372	1.06488	0.717188	0.473258	NA	1.55893	2.83985
A130010J15Rik	131.638	-0.132119	0.154679	-0.854153	0.39302	0.916897	158.566	144.537
A130077B15Rik	17.4461	0.598797	0.458978	1.30463	0.192018	0.793854	10.2342	15.524
A1bg	2.86652	0	1.53291	0	1	NA	0	0
A1cf	0.0847864	-0.672795	5.20164	-0.129343	0.897086	NA	0.200389	0
A230001M10Rik	17.3232	-0.47041	0.344555	-1.36527	0.172169	0.771673	24.8007	17.8527
A230009B12Rik	11.5194	-0.739063	0.488017	-1.51442	0.129919	0.724934	18.4766	11.1997
A230020J21Rik	3.25822	0.153215	0.823671	0.186015	0.852433	NA	4.41582	4.85555
A230028O05Rik	7.34033	0.634777	0.542919	1.16919	0.242327	0.835489	7.67181	10.8187
A230046K03Rik	1595.52	0.00200675	0.0889765	0.0225537	0.982006	0.998947	1535.52	1537.87
A230050P20Rik	1293.26	-0.0356634	0.0656779	-0.543005	0.587126	0.973139	1521.9	1482.85
A230056J06Rik	23.4133	0.0507844	0.285889	0.177637	0.859008	0.997308	36.6628	37.5612
A230056P14Rik	262.481	0.326728	0.122772	2.66127	0.00778475	0.248301	304.618	380.875
A230057D06Rik	124.301	0.0444852	0.201849	0.220389	0.825568	0.996465	124.353	128.112
A230065H16Rik	14.9129	0.280024	0.787968	0.355375	0.722308	0.988002	13.1971	15.9499
A230070E04Rik	208.682	0.0443409	0.271664	0.16322	0.870346	0.997437	321.329	331.126
A230072C01Rik	234.884	-0.205311	0.0979724	-2.0956	0.036118	0.487	296.458	257.057
A230072E10Rik	9.97906	0.793314	0.404355	1.96193	0.0497711	0.545666	9.81737	17.3225
A230073K19Rik	155.523	-0.116066	0.205136	-0.5658	0.571529	0.971089	206.553	190.752
A230077H06Rik	87.8506	-0.256582	0.202157	-1.26922	0.204362	0.803682	194.865	162.721
A230103J11Rik	54.5746	-0.163048	0.201651	-0.808562	0.418767	0.928661	55.1573	49.1355
A230108P19Rik	1.84857	1.46157	1.0548	1.38563	0.16586	NA	1.15517	3.65984
A2m	467.843	0.381356	0.281816	1.35321	0.175988	0.775012	105.313	137.559
A330009N23Rik	183.026	-0.0644886	0.131657	-0.489823	0.624259	0.976509	229.748	220.049
A330021E22Rik	294.962	-0.0536586	0.136064	-0.394362	0.693314	0.983672	226.372	217.731
A330023F24Rik	1262.35	0.0383027	0.138325	0.276905	0.781853	0.990042	1256.23	1291.17
A330032B11Rik	4.09096	0.976494	0.702657	1.38972	0.164615	NA	3.3285	6.32827
A330033J07Rik	17.1472	0.334804	0.441645	0.758083	0.448401	0.937849	13.389	16.9131
A330035P11Rik	21.4408	-0.178466	0.349237	-0.511016	0.60934	0.973963	15.1554	13.4155
A330040F15Rik	76.156	-0.0158211	0.227797	-0.0694527	0.944629	0.998165	92.588	91.7923
A330041J22Rik	22.3765	0.197712	0.286801	0.689371	0.49059	0.949634	29.7069	33.2386
A330048O09Rik	27.6718	0.386587	0.322562	1.19849	0.230726	0.828001	27.2583	35.874
A330049N07Rik	16.9996	-0.40738	0.336803	-1.20955	0.226451	0.825471	28.4062	21.2071
A330050F15Rik	342.348	-0.0220726	0.415275	-0.0531518	0.957611	0.998574	695.848	685.405
A330069E16Rik	22.586	0.153551	0.32401	0.473908	0.635566	0.97824	22.9308	25.9785
A330070K13Rik	16.1048	-0.0590684	0.367288	-0.160823	0.872233	0.997437	33.8683	32.9754
A330074K22Rik	123.42	-0.0678708	0.150925	-0.449699	0.652928	0.98	95.5329	90.8165
A330076C08Rik	2.91235	0.921907	0.729507	1.26374	0.206324	NA	4.32299	8.43382
A330076H08Rik	70.4121	-0.00437373	0.239306	-0.0182767	0.985418	0.99973	75.4832	75.567
A330093E20Rik	25.9565	0.0738926	0.26854	0.275164	0.78319	0.99065	48.3043	50.0879
A330102I10Rik	95.1869	-0.189177	0.190286	-0.994171	0.32014	0.88714	153.817	135.444
A3galt2	23.0683	-0.409975	0.395154	-1.03751	0.2995	0.883139	21.3115	16.0136
A430005L14Rik	493.673	0.016155	0.0966255	0.167192	0.867219	0.997437	385.562	391.351
A430033K04Rik	251.354	0.18119	0.109483	1.65496	0.0979325	0.675309	255.844	287.792
A430035B10Rik	66.9444	0.0825269	0.179032	0.460962	0.644826	0.979013	53.0943	56.9899
A430078G23Rik	11.8032	-0.285476	0.855903	-0.333538	0.738729	0.988428	2.0421	1.88585
A430088P11Rik	1.37544	2.11578	1.71162	1.23612	0.216413	NA	0	0.959121
A430089I19Rik	0.0862329	0	5.20164	0	1	NA	0	0
A430090L17Rik	6.7362	0.554786	0.585607	0.94737	0.34345	NA	5.94959	8.47023
A430093F15Rik	17.3145	0.726401	0.585605	1.24043	0.214817	0.813478	3.8072	5.71091
A430105I19Rik	502.86	-0.0824116	0.103686	-0.794822	0.426717	0.931337	393.041	370.271
A430107P09Rik	8.64614	-1.14896	0.460981	-2.49243	0.0126873	0.311565	16.6451	7.5162
A4galt	308.82	-0.213171	0.236252	-0.902302	0.366896	0.90579	30.4101	26.8364
A4gnt	3.43209	0.357687	0.920506	0.388576	0.69759	NA	1.46014	2.09777
A530006G24Rik	0.494505	0.048543	2.58534	0.0187762	0.98502	NA	0.200389	0.27556
A530013C23Rik	9.77841	0.0673774	0.447373	0.150607	0.880286	0.9977	14.401	14.493
A530016L24Rik	58.3976	0.317782	0.206528	1.53869	0.123881	0.717657	39.1631	48.3879
A530032D15Rik	88.1595	0.00610764	0.188443	0.0324111	0.974144	0.998839	58.7063	59.6636
A530046M15Rik	13.7564	0.554719	0.408292	1.35864	0.174262	0.773017	24.5091	35.5888
A530050N04Rik	5.60215	-0.0913213	0.772926	-0.11815	0.905949	NA	7.69288	7.55484
A530053G22Rik	0	NA	NA	NA	NA	NA	0	0
A530054K11Rik	969.689	0.0842254	0.0932045	0.903662	0.366175	0.90579	1054.44	1116.28
A530058N18Rik	28.2241	0.714238	0.322103	2.21742	0.0265942	0.432044	12.9248	22.277
A530064D06Rik	10.0068	1.49138	1.45803	1.02288	0.306366	0.885316	0	0.673269
A530065N20Rik	1.43487	-0.464012	1.19986	-0.38672	0.698963	NA	1.55893	1.15406
A530072M11Rik	27.8211	-0.116286	0.319207	-0.364298	0.715635	0.986331	20.5176	18.7599
A530088E08Rik	2.29737	0.0530875	1.16111	0.0457214	0.963532	NA	1.19935	1.14895
A530099J19Rik	17.0798	0	1.46704	0	1	1	0	0
A630001G21Rik	162.304	0.909502	0.423029	2.14997	0.0315574	0.461657	6.45215	11.8677
A630007B06Rik	800.628	0.123308	0.0995454	1.23871	0.215453	0.814578	754.714	822.365
A630010A05Rik	0.597579	3.0888	2.51182	1.22971	0.218807	NA	0	1.82733
A630012P03Rik	2.06446	0	1.98339	0	1	NA	0	0
A630019I02Rik	1.72475	-0.822135	1.23897	-0.663562	0.50697	NA	1.94349	1.26854
A630020A06	3.17405	1.93599	0.821693	2.3561	0.018468	NA	1.98171	7.56959
A630023A22Rik	0.948065	1.84092	1.71579	1.07293	0.283303	NA	0.340381	1.31268
A630023P12Rik	12.2582	0.535272	0.428277	1.24983	0.211363	0.80994	8.54439	12.4901
A630033H20Rik	72.9785	-0.172704	0.46325	-0.37281	0.709289	0.985747	8.0094	6.75984
A630066F11Rik	14.3351	0.306714	0.403214	0.760673	0.446852	0.937849	13.5921	16.4322
A630072M18Rik	242.509	0.261171	0.125356	2.08343	0.0372117	0.491892	214.925	257.236
A630073D07Rik	0.0344921	0	5.20164	0	1	NA	0	0
A630075F10Rik	26.3948	0.425189	0.39295	1.08204	0.279233	0.866707	14.0522	19.4292
A630076J17Rik	1.34039	0.0735272	1.50486	0.0488597	0.961031	NA	0.858969	0.887754
A630077J23Rik	4.72814	-0.663021	0.745269	-0.88964	0.373659	NA	4.80337	3.07382
A630089N07Rik	20.0395	-0.0131598	0.384048	-0.0342661	0.972665	0.998839	15.2323	15.7056
A630095E13Rik	0	NA	NA	NA	NA	NA	0	0
A630095N17Rik	3.59999	0.407079	0.791564	0.514272	0.607062	NA	2.39572	3.32472
A730006G06Rik	1.77069	1.14645	1.07576	1.06571	0.286556	NA	1.9625	4.11351
A730008H23Rik	0	NA	NA	NA	NA	NA	0	0
A730017C20Rik	589.675	0.21973	0.15768	1.39352	0.163463	0.764862	760.745	885.171
A730017L22Rik	233.313	-0.0246796	0.105732	-0.233416	0.815438	0.995043	323.051	315.963
A730018C14Rik	0.14665	1.58553	5.19447	0.305235	0.760187	NA	0	0.639414
A730020E08Rik	54.787	0.121415	0.189542	0.640574	0.521799	0.959867	65.3795	71.1896
A730020M07Rik	32.5041	0.317099	0.304049	1.04292	0.296986	0.880828	22.7541	28.7951
A730036I17Rik	13.1698	-0.503371	0.462484	-1.08841	0.276415	0.864491	24.9194	17.5381
A730043L09Rik	2.87756	1.63267	1.41983	1.1499	0.250185	NA	0.74116	2.52014
A730046J19Rik	11.019	-0.165866	0.830842	-0.199636	0.841765	0.996993	7.30813	6.56841
A730056A06Rik	50.3407	-0.0693381	0.234669	-0.295472	0.767634	0.989103	43.2728	41.9077
A730082K24Rik	0.246893	2.18077	4.96219	0.439478	0.660315	NA	0	0.976048
A730085K08Rik	2.60534	0.159152	0.843866	0.188598	0.850408	NA	2.58287	3.07121
A730090H04Rik	8.86882	0.0882068	1.4295	0.0617046	0.950798	0.998441	0.400778	0.595267
A730090N16Rik	5.49302	0.625509	0.83004	0.753588	0.451097	NA	2.74207	4.51526
A730098P11Rik	4902.84	0.0894849	0.0420195	2.1296	0.0332043	0.470671	4866.76	5174.59
A830009L08Rik	89.5118	-0.13827	0.443826	-0.311541	0.755389	0.988428	7.65	7.65888
A830010M20Rik	3976.05	0.0357327	0.0848733	0.421012	0.673746	0.982079	3865.82	3962.32
A830018L16Rik	1734.63	0.133735	0.217597	0.6146	0.538819	0.962976	2334.09	2560.53
A830019L24Rik	7.83528	-0.00656267	0.633025	-0.0103672	0.991728	1	4.44826	4.44749
A830052D11Rik	10.2182	0.267376	0.398304	0.671287	0.502038	0.952553	11.6222	13.695
A830080D01Rik	267.596	-0.0592178	0.117868	-0.502406	0.615382	0.975208	202.541	192.931
A830082K12Rik	191.685	-0.0924786	0.110501	-0.836904	0.402646	0.918558	203.538	191.003
A830082N09Rik	444.016	0.105757	0.119435	0.885477	0.3759	0.908951	598.054	642.93
A930001A20Rik	2.28096	-1.02871	0.977872	-1.05199	0.292803	NA	3.62172	1.92488
A930001C03Rik	7.83414	0.317576	0.634683	0.50037	0.616814	0.975208	3.63347	4.90264
A930003A15Rik	104.385	1.51675	0.460777	3.29172	0.000995759	0.0647819	4.58825	13.1697
A930003O13Rik	5.60628	0.172833	0.551814	0.313209	0.754122	NA	5.61816	6.45034
A930004D18Rik	105.195	0.104976	0.160128	0.655577	0.512096	0.95599	120.544	129.947
A930005H10Rik	245.674	-0.0816672	0.100197	-0.815065	0.415035	0.927043	251.034	237.491
A930006I01Rik	1.11373	1.34132	1.58934	0.843946	0.398699	NA	0.200389	0.887754
A930006K02Rik	18.8678	0.215546	0.377916	0.570355	0.568437	0.970661	11.5547	13.2948
A930007I19Rik	28.7571	-0.520861	0.279072	-1.8664	0.0619848	0.588226	33.116	23.0802
A930009A15Rik	7.64236	-0.44539	0.462168	-0.963698	0.335197	0.893081	15.4914	11.1046
A930011G23Rik	22.1655	-0.371628	0.383015	-0.97027	0.331912	0.892004	12.5387	10.0569
A930011O12Rik	4304.77	-0.131765	0.113543	-1.16049	0.245851	0.83736	5748.7	5246.38
A930012L18Rik	23.1031	0.545262	0.33529	1.62624	0.103899	0.680863	20.147	28.0084
A930013F10Rik	300.224	-0.0742904	0.104802	-0.708866	0.478408	0.947762	404.975	383.362
A930015D03Rik	249.13	-0.0290673	0.133685	-0.217431	0.827872	0.996789	181.808	176.566
A930016O22Rik	15.789	0.314674	0.384593	0.8182	0.413243	0.925902	10.7856	13.1438
A930017M01Rik	229.514	-0.0441349	0.167051	-0.2642	0.791626	0.991802	281.392	272.095
A930018P22Rik	2.46095	0.400851	1.12679	0.355746	0.722031	NA	3.0159	3.86005
A930019D19Rik	3.51427	-0.91691	0.793788	-1.15511	0.248046	NA	5.9289	3.03479
A930024E05Rik	108.556	-0.0162474	0.120086	-0.135298	0.892376	0.998165	201.8	198.329
A930041C12Rik	4.70872	1.64087	1.01008	1.6245	0.104269	NA	0.801556	3.29087
AA387883	29.148	0.814313	0.284933	2.85791	0.00426447	0.175352	26.7878	47.3224
AA388235	0.292822	2.18051	4.85528	0.4491	0.65336	NA	0	0.976048
AA413626	6.36318	-0.536759	0.609172	-0.88113	0.378248	NA	7.87108	5.09502
AA414768	235.999	0.060188	0.109983	0.547246	0.58421	0.973139	237.532	248.888
AA415398	166.425	0.0131629	0.106944	0.123082	0.902042	0.998165	221.609	224.599
AA465934	455.571	0.0442864	0.174177	0.25426	0.799294	0.993481	507.902	524.303
AA467197	6.02282	1.10062	0.887886	1.2396	0.215124	NA	1.28193	2.9152
AA474331	97.1578	-0.102176	0.160375	-0.637106	0.524056	0.959867	108.484	100.18
AA536875	0.505805	0.0879825	2.49131	0.0353158	0.971828	NA	0.581966	0.556239
AA543186	20.7222	-0.592684	0.354602	-1.6714	0.0946418	0.66725	20.8238	13.6962
AA543401	0.287909	0.0485429	3.33465	0.0145571	0.988385	NA	0.200389	0.319707
AA545190	0.0847972	0	5.20164	0	1	NA	0	0
AA619741	0.77735	0.577958	2.01209	0.287243	0.773927	NA	1.36432	2.02489
AA792892	0.478272	2.14644	2.64496	0.811519	0.417068	NA	0.200389	1.57387
AA986860	81.5782	-0.236171	0.196007	-1.20491	0.228237	0.826073	72.9458	61.5433
AA987161	382.279	0.119553	0.105688	1.13119	0.257976	0.848372	364.813	393.878
Aaas	403.322	0.0782734	0.112259	0.69726	0.48564	0.948248	410.58	432.937
Aacs	1438.45	-0.0524193	0.0824765	-0.635567	0.525058	0.959893	1921.37	1852.42
Aadac	0.131104	0	5.20164	0	1	NA	0	0
Aadacl2	0.259548	0.769886	3.45322	0.222948	0.823576	NA	0	0.319707
Aadacl3	0.285408	2.60883	4.78572	0.545128	0.585666	NA	0	1.31268
Aadat	3.98175	0.838787	0.871488	0.962477	0.33581	NA	3.25189	5.74732
Aaed1	327.775	-0.064427	0.114328	-0.563528	0.573075	0.971531	148.489	143.075
Aagab	2346.03	-0.0706723	0.0511439	-1.38183	0.167023	0.770645	2662.28	2535.51
Aak1	12758.2	-0.0110055	0.0546799	-0.201271	0.840487	0.996993	17565.4	17430.5
Aamdc	510.736	-0.0215924	0.085231	-0.25334	0.800006	0.993639	633.757	625.47
Aamp	4342.28	-0.0603241	0.0442256	-1.36401	0.172564	0.771673	4406.44	4228.53
Aanat	34.5641	-0.327555	0.472683	-0.692968	0.488329	0.948391	11.0052	8.7523
Aar2	1180.28	0.0609541	0.0626501	0.972929	0.330589	0.892004	1165.8	1218.32
Aard	69.5851	-0.0712912	0.168303	-0.423588	0.671866	0.982014	79.1415	74.7135
Aars	5702.52	-0.0489771	0.0453349	-1.08034	0.27999	0.866801	5933.38	5736.93
Aars2	857.333	-0.104117	0.0657201	-1.58425	0.113136	0.699393	1089.33	1013.16
Aarsd1	1241.98	-0.0104444	0.0648928	-0.160949	0.872134	0.997437	1491.16	1481.72
Aasdh	344.712	-0.029509	0.0963254	-0.306347	0.75934	0.988428	363.107	355.896
Aasdhppt	734.402	0.150213	0.0615645	2.43992	0.0146903	0.331993	726.139	806.967
Aass	289.067	0.137406	0.148719	0.923931	0.355522	0.903838	227.164	250.184
Aatf	439.682	0.0966166	0.0930077	1.0388	0.298897	0.882799	394.511	420.878
Aatk	7390.12	-0.0535562	0.153176	-0.349639	0.72661	0.988428	10753.9	10361.8
AB041803	9.66484	0.0949855	0.461534	0.205804	0.836944	0.996993	10.2183	11.2555
AB124611	299.128	0.0946039	0.386388	0.244842	0.806579	0.994504	9.5948	10.3821
Abat	6537.14	0.0122622	0.125414	0.097774	0.922112	0.998165	7577.2	7642.37
Abca1	3205.2	-0.0115853	0.100996	-0.114711	0.908674	0.998165	1259.87	1250.73
Abca12	7.61655	-0.478097	0.539803	-0.885686	0.375786	0.908932	7.18734	5.13513
Abca13	19.3353	2.69414	0.85847	3.1383	0.00169929	0.0951169	1.53973	9.37435
Abca14	2.40978	1.79726	0.948167	1.89551	0.0580254	NA	1.09477	3.94977
Abca15	1.05247	0.343842	1.2121	0.283674	0.77666	NA	1.50431	1.86892
Abca16	1.22014	0.986031	1.63972	0.601341	0.547613	NA	1.82251	3.57675
Abca17	11.2345	0.195317	0.420378	0.464623	0.642201	0.978869	12.1691	14.0809
Abca2	8570.71	-0.0321811	0.0865916	-0.371643	0.710159	0.985747	10866.6	10626.9
Abca3	3800.65	-0.0695799	0.0595907	-1.16763	0.242956	0.835826	4113.18	3919.8
Abca4	1166.86	0.0637262	0.175407	0.363306	0.716377	0.986331	61.4867	64.1208
Abca5	1599.1	0.099451	0.0767017	1.29659	0.194771	0.797918	1589.3	1704.02
Abca6	75.8739	-0.102205	0.251459	-0.406446	0.684415	0.983672	61.8236	56.7136
Abca7	1184.46	-0.196579	0.0697153	-2.81974	0.00480633	0.188623	1103.96	965.853
Abca8a	563.52	-0.104048	0.19767	-0.526371	0.59863	0.973361	147.762	137.825
Abca8b	621.859	0.105454	0.0842126	1.25223	0.210486	0.809362	866.384	933.034
Abca9	1571.79	0.0749754	0.16671	0.449735	0.652901	0.98	192.873	203.849
Abcb10	1008.45	-0.179595	0.069975	-2.56656	0.0102713	0.284735	1456.62	1285.55
Abcb11	2.71736	1.12945	0.857496	1.31715	0.187787	NA	3.52442	7.3654
Abcb1a	1598.53	0.0307489	0.0865636	0.355218	0.722427	0.988002	703.553	718.86
Abcb1b	269.337	-0.013051	0.110416	-0.118199	0.90591	0.998165	176.099	173.831
Abcb4	183.45	0.0128587	0.1441	0.089235	0.928895	0.998165	225.112	226.647
Abcb5	1.26084	1.14477	1.26376	0.905841	0.36502	NA	1.7047	3.77687
Abcb6	638.355	-0.097444	0.0760041	-1.28209	0.199812	0.801978	806.504	752.291
Abcb7	1183.77	0.0584497	0.0715825	0.816537	0.414193	0.927	1339.62	1394.12
Abcb8	1388.89	-0.00317936	0.0697466	-0.0455845	0.963641	0.99859	1523.62	1519.52
Abcb9	1266.92	-0.0107754	0.0754535	-0.142808	0.886441	0.997754	1168.35	1159.51
Abcc1	994.903	0.00713549	0.0715389	0.0997428	0.920549	0.998165	586.023	587.703
Abcc10	469.167	-0.0779579	0.0776571	-1.00387	0.31544	0.886756	475.363	449.488
Abcc12	23.3887	-0.268775	0.331826	-0.809988	0.417947	0.928661	25.5297	21.2498
Abcc2	3.42226	1.41014	0.888651	1.58683	0.112551	NA	1.81972	5.5575
Abcc3	222.908	-0.0544499	0.175487	-0.310279	0.756349	0.988428	77.6789	75.465
Abcc4	1097.39	0.0646045	0.0852451	0.757868	0.44853	0.937849	462.339	485.332
Abcc5	4842.26	-0.137508	0.0708941	-1.93963	0.0524248	0.553166	5640.13	5129.33
Abcc6	50.3807	-0.733033	0.1897	-3.86417	0.00011147	0.0112988	98.5417	59.6236
Abcc8	1363.81	-0.0526586	0.236783	-0.222392	0.824009	0.996105	2117.64	2041.42
Abcc9	509.579	0.399775	0.200136	1.99751	0.0457695	0.533665	132.057	175.818
Abcd1	792.331	0.0108477	0.120089	0.0903303	0.928025	0.998165	390.399	393.65
Abcd2	1011.62	-0.0607766	0.107598	-0.56485	0.572175	0.971353	944.694	905.189
Abcd3	2555.15	0.065881	0.0509578	1.29285	0.196062	0.798875	2265.52	2371.57
Abcd4	438.679	-0.128988	0.0822613	-1.56803	0.116873	0.706073	545.44	498.349
Abce1	2777.7	0.0853991	0.0523115	1.63251	0.102572	0.678178	3046.59	3230.28
Abcf1	3599.77	-0.0549642	0.0371769	-1.47845	0.139287	0.73994	3435.65	3306.04
Abcf2	2733.84	-8.63195e-05	0.0461148	-0.00187184	0.998506	1	2937.34	2934.63
Abcf3	2116.3	-0.00254539	0.0502488	-0.0506557	0.9596	0.998574	2154.25	2153.79
Abcg1	2625.01	0.137953	0.0743837	1.85462	0.0636508	0.590712	2642.84	2907.14
Abcg2	1030.19	0.155381	0.0949391	1.63664	0.101707	0.678178	325.525	361.8
Abcg3	27.1461	-0.470863	0.798253	-0.589867	0.55528	0.96876	2.29114	1.98595
Abcg4	1825.37	-0.0452889	0.104793	-0.432173	0.665616	0.981721	2854.62	2766.19
Abcg5	2.45302	1.91433	1.21672	1.57336	0.115635	NA	0.477391	2.24458
Abcg8	2.37455	1.35624	1.33182	1.01834	0.308518	NA	0.763155	1.51024
Abhd1	38.5068	0.0985134	0.279737	0.352164	0.724715	0.988428	39.52	42.9233
Abhd10	510.478	-0.027328	0.0840504	-0.325138	0.745076	0.988428	498.514	486.902
Abhd11	653.092	0.0198164	0.0649161	0.305262	0.760167	0.988428	595.33	601.764
Abhd11os	61.4538	-0.265966	0.224972	-1.18222	0.237119	0.832037	40.7695	34.5373
Abhd12	7839.9	0.0513377	0.0566771	0.905792	0.365046	0.90579	9523.56	9868.65
Abhd12b	1.31709	2.1562	1.69866	1.26935	0.204316	NA	0.340381	1.61546
Abhd13	1366.98	0.0592383	0.0544239	1.08846	0.276392	0.864491	1529.48	1592.36
Abhd14a	497.237	-0.00160032	0.0750126	-0.021334	0.982979	0.998947	507.63	507.381
Abhd14b	791.186	-0.125113	0.0954885	-1.31024	0.190116	0.790902	466.208	428.127
Abhd15	97.3962	0.836585	0.244427	3.42264	0.000620161	0.0453376	20.6853	38.2725
Abhd16a	2634.17	-0.0478484	0.0525053	-0.911305	0.362134	0.905516	2398.41	2321.01
Abhd16b	0.995233	-0.567793	1.68179	-0.337612	0.735655	NA	0.400778	0.278119
Abhd17a	4137.78	-0.0335015	0.0645058	-0.519357	0.603512	0.973662	4487.14	4385.79
Abhd17b	1159.67	0.0424672	0.0778351	0.545605	0.585338	0.973139	1304.44	1340.27
Abhd17c	1141.16	0.0303969	0.0593669	0.512017	0.608639	0.973963	1716.09	1752.41
Abhd2	2890.3	-0.0714956	0.0844777	-0.846325	0.397371	0.918151	1453.85	1383.13
Abhd3	1079.82	-0.0619124	0.132034	-0.468914	0.639131	0.978382	1340.32	1284.41
Abhd4	1752.89	-0.0206603	0.0594645	-0.347439	0.728262	0.988428	1596.94	1573.8
Abhd5	685.764	0.0872037	0.0907665	0.960748	0.336679	0.893865	401.7	425.281
Abhd6	1628.1	-0.00963697	0.0629372	-0.15312	0.878303	0.9977	2256.2	2241.59
Abhd8	6941.98	-0.126167	0.1003	-1.25789	0.20843	0.806294	8156.16	7473.96
Abi1	4964.95	0.148577	0.0604789	2.45668	0.0140229	0.325403	6566.1	7275.94
Abi2	5603.9	0.10913	0.0832272	1.31123	0.189781	0.790902	7669.91	8270.83
Abi3	240.51	0.12309	0.137701	0.893896	0.371378	0.907929	103.88	113.557
Abi3bp	978.658	0.373867	0.268458	1.39265	0.163727	0.765231	21.8713	28.1983
Abl1	2728.77	-0.0901922	0.0620358	-1.45387	0.145981	0.746377	2107.3	1977.63
Abl2	2456.07	0.00885422	0.0885337	0.10001	0.920337	0.998165	3786.19	3809.34
Ablim1	4180.19	-0.0341896	0.0551393	-0.620058	0.53522	0.962711	3696.22	3608.43
Ablim2	2870.54	-0.0791694	0.165138	-0.479413	0.631645	0.977791	3845.18	3639.82
Ablim3	899.934	-0.0639562	0.257993	-0.247899	0.804213	0.994504	1369.2	1309.67
Abo	0.0567302	-0.672795	5.20164	-0.129343	0.897086	NA	0.340381	0
Abr	19489.2	0.0589802	0.0502174	1.1745	0.240196	0.833722	30537.6	31810.4
Abra	6.46793	-0.547683	0.715891	-0.765037	0.44425	NA	4.09912	2.97628
Abracl	553.144	0.163219	0.116775	1.39772	0.162197	0.762906	413.282	463.127
Abt1	504.229	-0.0418986	0.0838694	-0.49957	0.617378	0.975208	531.815	518.047
Abtb1	1039.69	0.0548072	0.0978163	0.560308	0.575269	0.971866	910.939	946.839
Abtb2	407.056	-0.0609136	0.141167	-0.431501	0.666104	0.981721	360.146	345.21
Acaa1a	1282.84	-0.10209	0.0662991	-1.53984	0.123599	0.717285	1009.11	940.793
Acaa1b	312.231	-0.258653	0.156992	-1.64755	0.0994452	0.677819	246.891	206.813
Acaa2	962.945	0.0310525	0.101056	0.307281	0.75863	0.988428	536.797	548.501
Acaca	2308.9	-0.0502834	0.0637598	-0.788639	0.430323	0.933669	2445.61	2361.91
Acacb	486.703	0.0786013	0.114217	0.688172	0.491344	0.949634	161.716	171.256
Acad10	226.876	0.00181877	0.143508	0.0126737	0.989888	1	128.276	127.032
Acad11	690.296	0.0133993	0.0685217	0.195549	0.844963	0.996993	650.17	657.645
Acad12	147.931	0.191119	0.161768	1.18144	0.237428	0.832037	72.0671	81.7867
Acad8	1015.73	0.0181304	0.0917274	0.197655	0.843315	0.996993	809.439	821.839
Acad9	1301.23	0.0336368	0.0463628	0.725513	0.468137	0.942822	1460.85	1500.53
Acadl	1247.01	0.0468877	0.0824134	0.568933	0.569401	0.970661	745.015	772.377
Acadm	1375.78	0.0192044	0.0528004	0.363717	0.716069	0.986331	972.369	991.278
Acads	288.438	-0.143922	0.127679	-1.12722	0.25965	0.848661	150.434	135.122
Acadsb	2295.76	0.0778513	0.0462123	1.68465	0.092057	0.659537	1622.88	1715.18
Acadvl	1919.77	-0.090108	0.0477277	-1.88796	0.0590312	0.579509	1564.72	1470.5
Acan	393.897	-0.0166613	0.186061	-0.0895471	0.928647	0.998165	319.495	315.407
Acap1	111.75	-0.447947	0.592754	-0.755704	0.449826	0.937849	4.47622	3.39353
Acap2	3698.95	0.127144	0.0840815	1.51215	0.130497	0.72575	4540.66	4959.61
Acap3	5071.89	-0.000278858	0.0834496	-0.00334163	0.997334	1	6516.11	6514.73
Acat1	3314.71	0.0137326	0.062413	0.220028	0.825849	0.996465	2936.28	2964.96
Acat2	1103.07	-0.0955363	0.0797851	-1.19742	0.231143	0.828001	1223.56	1143.9
Acat3	276.433	-0.131195	0.0955311	-1.37332	0.169652	0.771673	369.35	335.762
Acbd3	1472.42	0.0268974	0.064768	0.415288	0.677931	0.982879	1199.23	1222.61
Acbd4	1095.68	0.108582	0.059663	1.81993	0.06877	0.600855	819.455	885.663
Acbd5	2405.9	0.0475736	0.0590022	0.806302	0.420069	0.928733	2584.4	2670.41
Acbd6	1366.1	-0.0299385	0.060178	-0.497499	0.618837	0.975241	1493.24	1463.85
Acbd7	8.52641	-0.25836	0.529717	-0.487733	0.625739	0.976985	9.61381	7.80711
Accs	142.21	-0.18204	0.195763	-0.929901	0.352422	0.902567	77.4783	67.5868
Accsl	4.50003	0.421157	0.590754	0.712915	0.475898	NA	4.75919	6.67771
Acd	923.913	0.0313884	0.07326	0.428452	0.668322	0.981721	893.723	914.285
Ace	2954.91	0.11188	0.167676	0.667237	0.504621	0.953552	212.285	231.976
Ace2	47.2515	0.0184837	0.257188	0.0718683	0.942707	0.998165	38.2357	39.7999
Ace3	1.34779	-0.177914	1.37996	-0.128927	0.897415	NA	1.55595	1.51536
Acer1	1.25098	0.307936	1.25339	0.245682	0.805928	NA	2.30289	2.7177
Acer2	599.838	1.04805	0.10354	10.1222	4.40503e-24	4.28117e-21	278.635	580.955
Acer3	727.192	0.0830993	0.106141	0.782911	0.433679	0.934048	284.939	301.78
Ache	1431.44	0.0702774	0.199915	0.351536	0.725186	0.988428	2253.3	2365.58
Acin1	4836.01	-0.162534	0.0727278	-2.23482	0.0254292	0.425007	4977.45	4446.86
Ackr1	1049.1	0.0527464	0.0833022	0.633193	0.526607	0.960724	1129.88	1169.61
Ackr2	104.841	0.0464534	0.171898	0.270238	0.786977	0.991595	66.964	70.9453
Ackr3	465.43	-0.0850223	0.118694	-0.716316	0.473796	0.945761	471.812	445.931
Ackr4	191.46	0.278015	0.350484	0.793232	0.427642	0.931873	12.0893	14.8075
Acly	12785.8	-0.121598	0.0566844	-2.14517	0.0319392	0.464199	4826.55	4437.56
Acmsd	4.49269	0.677497	0.693721	0.976614	0.328761	NA	3.32105	5.03503
Acn9	143.739	-0.127703	0.111018	-1.1503	0.250021	0.840923	173.412	158.987
Acnat1	58.2624	0.996757	0.477097	2.08921	0.0366887	0.490025	4.73123	10.3546
Acnat2	4.61729	-0.151177	0.661213	-0.228636	0.819152	NA	7.51728	6.92462
Aco1	1296.76	0.0271502	0.0483589	0.561432	0.574503	0.971866	998.157	1017.57
Aco2	16670.7	0.0023513	0.0647494	0.0363139	0.971032	0.998839	20608.4	20643.3
Acot1	377.671	-0.18565	0.125955	-1.47394	0.140498	0.740448	537.86	473.46
Acot10	9.53567	0.303809	0.541056	0.561511	0.574449	0.971866	5.81855	7.43297
Acot11	1103.05	-0.0541476	0.0944043	-0.573572	0.566258	0.970661	1324.34	1278.04
Acot12	19.9953	0.0683728	0.306275	0.22324	0.823349	0.996105	19.7084	20.6652
Acot13	887.089	-0.118067	0.0789978	-1.49456	0.135029	0.7329	1264.87	1166.59
Acot2	479.001	0.0965963	0.093372	1.03453	0.300887	0.883139	544.572	584.619
Acot3	90.1781	-0.0143189	0.175501	-0.0815886	0.934974	0.998165	148.025	145.662
Acot4	53.5092	0.185931	0.187537	0.991435	0.321473	0.887903	78.1289	88.7238
Acot5	111.621	-0.122275	0.160722	-0.760783	0.446787	0.937849	221.892	202.836
Acot6	116.029	-0.0614091	0.14626	-0.419862	0.674586	0.982142	159.991	153.837
Acot7	6357.09	-0.107926	0.0924251	-1.16771	0.242925	0.835826	9572.17	8882.79
Acot8	519.533	-0.0343035	0.0774251	-0.443054	0.657726	0.980408	467.873	458.646
Acot9	565.623	0.126446	0.0899279	1.40608	0.159701	0.759524	403.451	437.529
Acox1	5617.24	0.00584925	0.039327	0.148734	0.881764	0.9977	5893.01	5921.58
Acox2	10.0968	0.277258	0.816182	0.339701	0.734082	0.988428	1.98171	2.34204
Acox3	927.203	0.190668	0.0797874	2.38971	0.0168618	0.35094	758.053	862.764
Acoxl	10.9689	0.484747	0.70773	0.684932	0.493387	0.949729	3.90301	5.43392
Acp1	905.702	0.00942023	0.0852087	0.110555	0.911969	0.998165	1036.34	1043.31
Acp2	2389.09	0.049839	0.0568727	0.876326	0.380853	0.911628	2306.66	2388.55
Acp5	3770.44	0.0910517	0.226003	0.402879	0.687037	0.983672	32.43	34.728
Acp6	451.904	-0.163826	0.0941002	-1.74097	0.0816888	0.641165	581.684	516.773
Acpp	31.535	0.0124026	0.486701	0.0254831	0.97967	0.998947	6.12053	6.03061
Acpt	2.22527	-0.353457	1.03025	-0.34308	0.731539	NA	3.89258	3.05434
Acr	18.7637	0.288497	0.300064	0.961453	0.336325	0.893865	22.6491	27.208
Acrbp	228.736	-0.144776	0.171255	-0.845382	0.397897	0.918241	259.39	235.061
Acrv1	0.169486	-0.672795	5.20164	-0.129343	0.897086	NA	0.340381	0
Acsbg1	3001.75	-0.0764409	0.268743	-0.284439	0.776074	0.989142	4167.59	3952.63
Acsbg2	2.89066	1.88439	0.807761	2.33285	0.0196559	NA	1.67674	6.18914
Acsf2	525.625	-0.065683	0.0873334	-0.752095	0.451994	0.937932	474.935	451.494
Acsf3	352.158	-0.114749	0.091324	-1.25651	0.208932	0.806543	329.12	304.004
Acsl1	1550.66	0.0691529	0.0535146	1.29222	0.196279	0.798875	1689.06	1768.05
Acsl3	3673.08	0.0808715	0.0850021	0.951406	0.341398	0.895465	4679.6	4951.19
Acsl4	2677.58	0.0218459	0.0773646	0.282376	0.777655	0.989142	3554.77	3607.18
Acsl5	2773.01	0.0386701	0.0822902	0.469924	0.638409	0.978322	1932.66	1985.87
Acsl6	3998.35	-0.121181	0.0901277	-1.34455	0.178771	0.779023	5303.72	4876.48
Acsm1	0.626666	0.449175	2.47205	0.181702	0.855817	NA	1.42173	1.89358
Acsm2	0.489337	0.948798	3.65351	0.259694	0.795099	NA	0.680763	1.32961
Acsm3	7.25153	0.0170197	0.569087	0.0299069	0.976141	NA	6.70529	6.32566
Acsm4	12.8201	0.431444	1.23223	0.350134	0.726238	0.988428	2.4591	3.35706
Acsm5	3.24821	0.534531	0.959611	0.557029	0.577507	NA	1.75932	2.78389
Acss1	686.863	0.172679	0.10581	1.63198	0.102685	0.678178	793.677	894.676
Acss2	1131.22	-0.0238296	0.0772558	-0.308451	0.75774	0.988428	1468.33	1444.54
Acss2os	9.98717	-0.27937	0.454104	-0.615211	0.538415	0.962835	18.7107	15.387
Acss3	131.538	0.303545	0.363715	0.834568	0.403961	0.918558	10.171	12.5188
Acta1	221.239	-0.0530919	0.487078	-0.109001	0.913202	0.998165	168.097	162.027
Acta2	2302.52	-0.398637	0.153768	-2.59246	0.00952928	0.275804	377.033	286.262
Actb	59650.2	0.167491	0.0769937	2.17538	0.0296016	0.452661	45434.3	51025.9
Actbl2	1.2951	-1.41068	1.57283	-0.896903	0.369771	NA	1.69874	0.556239
Actc1	8.27737	1.10207	1.46308	0.753254	NA	NA	1.17139	2.54736
Actg1	38576.2	0.0378203	0.0651197	0.580782	0.561387	0.969703	37594.2	38593
Actg2	107.153	-0.400715	0.770285	-0.520217	0.602913	0.973662	2.54168	2.08341
Actl10	57.245	-0.468678	0.25387	-1.84613	0.0648729	0.590969	50.6279	36.2753
Actl11	0.0686288	0	5.20164	0	1	NA	0	0
Actl6a	581.153	-0.081878	0.0685924	-1.19369	0.232599	0.828786	414.396	392.483
Actl6b	1982.8	-0.0317018	0.331671	-0.0955822	0.923852	0.998165	3204.41	3134.74
Actl7a	1.1837	-1.50425	1.49994	-1.00288	0.31592	NA	1.7459	0.595267
Actl7b	1.29578	-0.0414198	1.44979	-0.0285695	0.977208	NA	1.04016	0.875945
Actl9	4.87822	0.199419	0.694265	0.287237	0.773931	NA	5.32475	5.91367
Actn1	4624.76	-0.0635604	0.0746437	-0.851517	0.394482	0.916897	3947.73	3777.83
Actn2	357.496	0.14289	0.388944	0.367379	0.713336	0.986233	628.622	694.041
Actn3	214.37	0.533068	0.227813	2.33993	0.0192872	0.372705	23.2962	35.3022
Actn4	7539.67	-0.0873024	0.0587503	-1.48599	0.137282	0.736858	4352.18	4095.18
Actr10	3122.24	0.0843657	0.0433342	1.94686	0.0515513	0.548442	3489.73	3698.49
Actr1a	6074.16	-0.0932501	0.0381999	-2.44111	0.0146423	0.331398	6626.28	6215.59
Actr1b	6948.43	-0.0443063	0.0611791	-0.724207	0.468938	0.943095	8096.35	7851.02
Actr2	11621.8	0.121856	0.0769707	1.58315	0.113387	0.699393	14534.1	15814.7
Actr3	9484.81	0.112305	0.0771923	1.45487	0.145704	0.746377	9838.24	10633.4
Actr3b	2590.76	0.112445	0.0826163	1.36105	0.173498	0.772342	4464.72	4827.58
Actr5	284.72	-0.0882131	0.106788	-0.826056	0.408772	0.922642	238.855	224.824
Actr6	442.399	0.0380151	0.0939239	0.404743	0.685666	0.983672	545.873	560.157
Actr8	1269.43	0.051639	0.0542447	0.951964	0.341115	0.895465	1346.32	1396.63
Actrt1	0	NA	NA	NA	NA	NA	0	0
Actrt2	0.0532845	0.76988	5.20164	0.148007	0.882337	NA	0	0.319707
Actrt3	15.6408	0.488308	0.323706	1.50849	0.131429	0.728435	20.1904	28.32
Acvr1	1169.15	-0.0509643	0.072788	-0.700174	0.483819	0.948248	1353.7	1304.95
Acvr1b	2738.72	0.0548458	0.0623909	0.879068	0.379365	0.910894	3149.94	3270.16
Acvr1c	436.017	-0.0595666	0.438291	-0.135906	0.891895	0.998165	583.536	559.896
Acvr2a	1329.95	0.0659961	0.100287	0.658069	0.510494	0.95556	1699.65	1779.23
Acvr2b	93.3313	-0.281499	0.159977	-1.75962	0.0784715	0.631804	83.619	68.8545
Acvrl1	1309.88	-0.0784897	0.100011	-0.784814	0.432563	0.934048	359.719	342.277
Acy1	344.105	-0.0119736	0.10698	-0.111924	0.910884	0.998165	289.354	288.061
Acy3	69.9318	0.514835	0.208474	2.46955	0.0135285	0.320195	44.5236	63.7359
Acyp1	425.763	-0.0183472	0.126151	-0.145439	0.884365	0.9977	459.602	454.07
Acyp2	333.492	-0.0932056	0.105024	-0.887466	0.374828	0.907929	384.097	361.261
Ada	155.457	0.239439	0.279984	0.85519	0.392446	0.916821	16.4198	20.6406
Adad1	0.502693	0	3.69436	0	1	NA	0	0
Adad2	3.85084	-1.17383	0.926568	-1.26685	0.205207	NA	7.77508	3.39609
Adal	390.127	-0.0494102	0.0855551	-0.577525	0.563585	0.970054	366.091	353.363
Adam10	2967.4	0.0795286	0.0659931	1.20511	0.228163	0.826073	2472.46	2611.09
Adam11	6246.93	-0.103373	0.136367	-0.758054	0.448419	0.937849	10732.2	9989.83
Adam12	810.783	0.00345746	0.120838	0.0286124	0.977174	0.998947	144.211	144.342
Adam15	5192.52	-0.0436082	0.0616623	-0.70721	0.479436	0.948132	4356.95	4227.13
Adam17	1362.26	-0.0648174	0.0922295	-0.702784	0.48219	0.948248	560.736	535.087
Adam18	1.34552	1.41373	1.30994	1.07923	0.280487	NA	0.581966	1.54666
Adam19	1228.93	-0.0515729	0.0848138	-0.608072	0.54314	0.963972	1118.89	1078.63
Adam1a	265.65	-0.168414	0.124168	-1.35634	0.174992	0.774294	414.042	368.511
Adam1b	82.935	-0.375127	0.152415	-2.46122	0.0138464	0.322986	131.54	102.087
Adam2	1.31893	1.10493	1.41516	0.780781	0.434931	NA	0.581966	1.25417
Adam20	0	NA	NA	NA	NA	NA	0	0
Adam21	15.0516	0.0417211	0.378286	0.11029	0.912179	0.998165	19.3208	20.244
Adam22	5430.08	0.0561969	0.0729002	0.770874	0.440781	0.936186	6106.82	6349.29
Adam23	4016.95	0.123719	0.0717661	1.72392	0.0847216	0.649136	5148.7	5608.51
Adam24	0	NA	NA	NA	NA	NA	0	0
Adam25	0.0862329	0	5.20164	0	1	NA	0	0
Adam26a	0	NA	NA	NA	NA	NA	0	0
Adam26b	0.034033	0	5.20164	0	1	NA	0	0
Adam28	1.98619	-0.142634	1.16979	-0.121931	0.902953	NA	3.16185	2.806
Adam29	0.232811	0.0485426	5.04222	0.00962722	0.992319	NA	0.381577	0.319707
Adam3	9.58855	1.05815	0.77947	1.35752	0.174615	0.773871	2.0037	3.58847
Adam30	0.476975	2.19801	3.66492	0.599744	0.548677	NA	0	0.992976
Adam32	11.9791	0.601874	0.436797	1.37793	0.168226	0.770798	8.75783	12.6083
Adam33	165.309	0.113805	0.42616	0.267049	0.789432	0.991614	6.85013	8.27112
Adam34	0.505413	2.62214	2.38127	1.10115	0.270831	NA	0.340381	2.18607
Adam39	0	NA	NA	NA	NA	NA	0	0
Adam4	9.13621	-0.719538	0.640704	-1.12304	0.261419	0.848854	9.54167	5.80176
Adam5	14.7634	-0.172685	0.578772	-0.298365	0.765425	0.989103	5.10554	4.95048
Adam6a	0.0532845	0.76988	5.20164	0.148007	0.882337	NA	0	0.319707
Adam6b	1.36136	0.769889	2.02076	0.38099	0.703211	NA	0	0.319707
Adam7	0.913558	1.79105	1.83258	0.977338	0.328402	NA	0.340381	1.23468
Adam8	380.688	-0.459236	0.144046	-3.18813	0.00143194	0.0833047	371.329	270.401
Adam9	3045.83	0.0281089	0.0645631	0.43537	0.663294	0.981017	2072.8	2113.27
Adamdec1	6.70511	1.8719	0.909791	2.0575	0.0396377	NA	1.21258	4.1863
Adamts1	1729.76	0.037379	0.167491	0.22317	0.823403	0.996105	659.063	675.198
Adamts10	1809.66	-0.147595	0.0985085	-1.4983	0.134056	0.732191	640.031	577.141
Adamts12	81.7202	-1.2944	0.463721	-2.79133	0.00524925	0.197208	11.0609	4.32534
Adamts13	30.2936	-0.338815	0.351585	-0.963679	0.335207	0.893081	20.3832	16.4369
Adamts14	158.573	-0.184659	0.349032	-0.52906	0.596764	0.973139	122.259	107.972
Adamts15	480.778	-0.0800268	0.150741	-0.530891	0.595495	0.973139	139.184	130.686
Adamts16	64.2449	-0.260353	0.380507	-0.684227	0.493832	0.949729	45.6924	37.8286
Adamts17	402.187	-0.194136	0.111554	-1.74029	0.0818076	0.641165	457.691	399.461
Adamts18	41.7781	-0.324894	0.250686	-1.29602	0.19497	0.797993	68.1173	54.0022
Adamts19	9.46642	1.08242	1.17268	0.923029	0.355992	0.904137	1.19935	2.49292
Adamts2	4304.24	-0.222809	0.120049	-1.85599	0.0634546	0.590712	420.47	360.857
Adamts20	462.537	0.00528563	0.199811	0.0264531	0.978896	0.998947	818.746	821.736
Adamts3	1041.8	0.0443496	0.0737048	0.601718	0.547362	0.965142	1053.46	1083.27
Adamts4	586.308	-0.211537	0.158934	-1.33098	0.183197	0.78381	554.384	478.532
Adamts5	747.361	-0.0287676	0.194639	-0.1478	0.882501	0.9977	48.4618	47.3789
Adamts6	91.5985	-0.215943	0.181648	-1.1888	0.234517	0.830116	118.236	101.356
Adamts7	112.258	-0.0378088	0.154589	-0.244576	0.806784	0.994504	67.7577	67.0893
Adamts8	169.488	0.00886659	0.132163	0.0670883	0.946511	0.998165	239.138	241.195
Adamts9	691.925	-0.0179448	0.150729	-0.119053	0.905233	0.998165	414.264	409.152
Adamtsl1	977.661	-0.128453	0.153009	-0.839512	0.401182	0.918558	177.985	164.012
Adamtsl2	194.567	0.0203499	0.177929	0.114371	0.908944	0.998165	179.139	180.841
Adamtsl3	801.715	-0.0137958	0.180941	-0.0762449	0.939224	0.998165	58.5989	57.1909
Adamtsl4	559.154	-0.423608	0.113421	-3.73482	0.000187849	0.0173388	309.147	228.563
Adamtsl5	333.809	0.0530474	0.122842	0.431835	0.665861	0.981721	140.132	144.927
Adap1	5291.51	-0.0455135	0.081362	-0.559395	0.575892	0.972036	6037.6	5849.75
Adap2	290.636	-0.0622113	0.199266	-0.312202	0.754887	0.988428	113.847	108.995
Adar	5558.66	-0.0964283	0.0574816	-1.67755	0.0934347	0.664255	6170.91	5775.04
Adarb1	6297.58	-0.0845218	0.0676293	-1.24978	0.21138	0.80994	7162.11	6754.57
Adarb2	487.605	-0.0723424	0.482071	-0.150066	NA	NA	959.066	912.205
Adat1	194.642	0.0256044	0.110324	0.232085	0.816472	0.995043	227.092	230.605
Adat2	152.605	-0.0306521	0.132507	-0.231325	0.817062	0.995043	190.683	186.07
Adat3	92.6358	0.112288	0.201696	0.556719	0.57772	0.972834	83.1681	89.0513
Adc	990.214	-0.0968671	0.102135	-0.94842	0.342915	0.896889	910.774	853.528
Adck1	903.5	0.0462901	0.0616905	0.75036	0.453038	0.938135	1037.45	1072.18
Adck2	738.125	-0.0984276	0.0806171	-1.22093	0.222114	0.821623	799.55	745.915
Adck3	1224.55	0.136337	0.100099	1.36202	0.17319	0.771981	1848.78	2032.15
Adck4	913.588	-0.0577441	0.0668338	-0.863996	0.38759	0.914581	843.544	813.83
Adck5	546.282	-0.130566	0.0778655	-1.67681	0.0935801	0.664717	688.185	627.16
Adcy1	32348.4	0.062118	0.125294	0.495777	0.620052	0.976038	56059.6	58525.2
Adcy10	22.99	-0.712036	0.406688	-1.75082	0.0799776	0.634927	18.6166	11.5583
Adcy2	4642.34	0.0108904	0.0648687	0.167884	0.866674	0.997437	4722.53	4758.5
Adcy3	1636.72	-0.0220186	0.0761563	-0.289124	0.772487	0.989142	1836.63	1808.53
Adcy4	545.078	-0.195466	0.146916	-1.33046	0.183368	0.784058	144.124	126.126
Adcy5	3217.27	-0.018732	0.116903	-0.160236	0.872695	0.997487	3764.87	3716.57
Adcy6	2693.71	-0.115286	0.0728465	-1.58258	0.113516	0.699393	2187.79	2019.16
Adcy7	870.294	0.0785382	0.155297	0.505728	0.613048	0.974615	127.547	135.533
Adcy8	703.939	-0.0999517	0.41422	-0.241301	NA	NA	678.778	633.323
Adcy9	4370.48	0.0861847	0.0639019	1.3487	0.177433	0.77709	7082.2	7517.51
[truncated: 22,064 more rows]
